# Supplementary material for: The Pampa del Indio project: District-wide quasi-elimination of Triatoma infestans after a 9-year intervention program in the Argentine Chaco
Source: PLoS Negl Trop Dis. 2023 Apr 24;17(4):e0011252. doi: 10.1371/journal.pntd.0011252 (PMC10159358; doi:10.1371/journal.pntd.0011252)
Supplement: S2 Table — (XLS) [file pntd.0011252.s007.xls]

## Sheet: data
idrecord	idhouse	X	Y	area	village	date	survey	mpi_exact	mpi_mixed	ypi_exact	housestatus	newhouse	ethnic	inspected	renuente_hh	infTi_hh_casa	infTi_hh_domi	infTi_hh_peri	infTi_Morador_casa	infTi_OtrosMetodos_casa	abundTi_hh_casa	abundTi_hh_domi	abundTi_hh_peri	allfoci	malathion	pyrethroid
1	1	190995	7140873	1	10M	2007-10	1	0	0	0	occupied	1	qom	1	0	1	0	1	0	1	3	0	3	1	0	1
2	1	190995	7140873	1	10M	2008-04	2	4	4	1	occupied		qom	1	0	0	0	0	0	0	0	0	0	0	0	0
3	1	190995	7140873	1	10M	2008-08	3	8	8	1	occupied		qom	1	0	0	0	0	0	0	0	0	0	0	0	0
4	1	190995	7140873	1	10M	2008-11	4	12	12	1	occupied		qom	1	0	0	0	0	0	0	0	0	0	0	0	0
5	1	190995	7140873	1	10M	2009-05	5	17	17	2	occupied		qom	1	0	0	0	0	0	0	0	0	0	0	0	0
6	1	190995	7140873	1	10M	2009-11	6	22	22	2	occupied		qom	1	0	0	0	0	0	0	0	0	0	0	0	0
7	1	190995	7140873	1	10M	2010-04	7	28	28	3	occupied		qom	1	0	0	0	0	0	0	0	0	0	0	0	0
8	1	190995	7140873	1	10M	2010-10	8	34	34	3	occupied		qom	1	0	0	0	0	0	0	0	0	0	0	0	0
9	1	190995	7140873	1	10M	2011-10	9	46	46	4	occupied		qom												0	0
10	1	190995	7140873	1	10M	2012-10	10	58	58	5	occupied		qom	1	0	0	0	0	0	0	0	0	0	0	0	0
11	1	190995	7140873	1	10M	2013-11	11	71	71	6	occupied		qom	1	0	0	0	0	0	0	0	0	0	0	0	0
12	1	190995	7140873	1	10M	2014-11	12	84	84	7	occupied		qom	1	0	0	0	0	0	0	0	0	0	0	0	0
13	1	190995	7140873	1	10M	2016-04	13	100	100	7	vacant														0	0
14	2	191112	7140832	1	10M	2007-10	1	0	0	0	public building	1													0	1
15	2	191112	7140832	1	10M	2008-04	2	4	4	1	public building														0	0
16	2	191112	7140832	1	10M	2008-08	3	8	8	1	public building														0	0
17	2	191112	7140832	1	10M	2008-11	4	12	12	1	public building														0	0
18	2	191112	7140832	1	10M	2009-05	5	17	17	2	public building														0	0
19	2	191112	7140832	1	10M	2009-11	6	22	22	2	public building														0	0
20	2	191112	7140832	1	10M	2010-04	7	28	28	3	public building														0	0
21	2	191112	7140832	1	10M	2010-10	8	34	34	3	public building														0	0
22	2	191112	7140832	1	10M	2011-10	9	46	46	4	public building														0	0
23	2	191112	7140832	1	10M	2012-10	10	58	58	5	public building														0	0
24	2	191112	7140832	1	10M	2013-11	11	71	71	6	public building														0	0
25	2	191112	7140832	1	10M	2014-11	12	84	84	7	public building														0	0
26	2	191112	7140832	1	10M	2016-04	13	100	100	7	public building														0	0
27	3	191406	7140272	1	10M	2007-10	1	0	0	0	occupied	1	qom	1	0	1	1	1	0	0	14	6	8	2	0	1
28	3	191406	7140272	1	10M	2008-04	2	4	4	1	occupied		qom	1	0	1	1	1	1	0	12	2	10	2	0	0
29	3	191406	7140272	1	10M	2008-08	3	8	8	1	occupied		qom	1	0	1	0	1	0	0	7	0	7	1	0	1
30	3	191406	7140272	1	10M	2008-11	4	12	12	1	occupied		qom	1	0	0	0	0	1	1	0	0	0	0	0	0
31	3	191406	7140272	1	10M	2009-05	5	17	17	2	occupied		qom	1	0	1	0	1	0	0	19	0	19	1	0	1
32	3	191406	7140272	1	10M	2009-11	6	22	22	2	occupied		qom	1	0	0	0	0	0	0	0	0	0	0	0	1
33	3	191406	7140272	1	10M	2010-04	7	28	28	3	occupied		qom	1	0	0	0	0	0	0	0	0	0	0	0	0
34	3	191406	7140272	1	10M	2010-10	8	34	34	3	occupied		qom	1	0	0	0	0	0	0	0	0	0	0	0	0
35	3	191406	7140272	1	10M	2011-10	9	46	46	4	occupied		qom	1	0	0	0	0	1	0	0	0	0	0	0	1
36	3	191406	7140272	1	10M	2012-10	10	58	58	5	occupied		qom	1	0	0	0	0	0	0	0	0	0	0	0	0
37	3	191406	7140272	1	10M	2013-11	11	71	71	6	occupied		qom	1	0	0	0	0	0	0	0	0	0	0	0	0
38	3	191406	7140272	1	10M	2014-11	12	84	84	7	occupied		qom	1	0	0	0	0	0	0	0	0	0	0	0	0
39	3	191406	7140272	1	10M	2016-04	13	100	100	7	occupied		qom	1	0	0	0	0	0	0	0	0	0	0	0	0
40	4	191525	7140815	1	10M	2007-10	1	0	0	0	occupied	1	qom	1	0	0	0	0	0	1	0	0	0	0	0	1
41	4	191525	7140815	1	10M	2008-04	2	4	4	1	occupied		qom	1	0	0	0	0	0	0	0	0	0	0	0	0
42	4	191525	7140815	1	10M	2008-08	3	8	8	1	occupied		qom	1	0	0	0	0	0	0	0	0	0	0	0	0
43	4	191525	7140815	1	10M	2008-11	4	12	12	1	occupied		qom	1	0	0	0	0	0	0	0	0	0	0	0	0
44	4	191525	7140815	1	10M	2009-05	5	17	17	2	occupied		qom	1	0	0	0	0	0	0	0	0	0	0	0	0
45	4	191525	7140815	1	10M	2009-11	6	22	22	2	occupied		qom	1	0	0	0	0	0	0	0	0	0	0	0	0
46	4	191525	7140815	1	10M	2010-04	7	28	28	3	occupied		qom	1	0	0	0	0	0	0	0	0	0	0	0	0
47	4	191525	7140815	1	10M	2010-10	8	34	34	3	occupied		qom	1	0	0	0	0	0	0	0	0	0	0	0	0
48	4	191525	7140815	1	10M	2011-10	9	46	46	4	occupied		qom	1	0	0	0	0	0	0	0	0	0	0	0	0
49	4	191525	7140815	1	10M	2012-10	10	58	58	5	occupied		qom	1	0	0	0	0	0	0	0	0	0	0	0	0
50	4	191525	7140815	1	10M	2013-11	11	71	71	6	occupied		qom	1	0	0	0	0	0	0	0	0	0	0	0	0
51	4	191525	7140815	1	10M	2014-11	12	84	84	7	occupied		qom	1	0	0	0	0	0	0	0	0	0	0	0	0
52	4	191525	7140815	1	10M	2016-04	13	100	100	7	occupied		qom	1	0	0	0	0	0	0	0	0	0	0	0	0
53	5	191690	7140823	1	10M	2007-10	1	0	0	0	occupied	1	qom	1	0	1	1	0	0	0	1	1	0	1	0	1
54	5	191690	7140823	1	10M	2008-04	2	4	4	1	occupied		qom	1	0	0	0	0	0	0	0	0	0	0	0	0
55	5	191690	7140823	1	10M	2008-08	3	8	8	1	occupied		qom	1	0	0	0	0	0	0	0	0	0	0	0	0
56	5	191690	7140823	1	10M	2008-11	4	12	12	1	occupied		qom	1	0	0	0	0	0	0	0	0	0	0	0	0
57	5	191690	7140823	1	10M	2009-05	5	17	17	2	demolished														0
58	5	191690	7140823	1	10M	2009-11	6	22	22	2	demolished														0
59	5	191690	7140823	1	10M	2010-04	7	28	28	3	demolished														0
60	5	191690	7140823	1	10M	2010-10	8	34	34	3	demolished														0
61	5	191690	7140823	1	10M	2011-10	9	46	46	4	demolished														0
62	5	191690	7140823	1	10M	2012-10	10	58	58	5	demolished														0
63	5	191690	7140823	1	10M	2013-11	11	71	71	6	demolished														0
64	5	191690	7140823	1	10M	2014-11	12	84	84	7	demolished														0
65	5	191690	7140823	1	10M	2016-04	13	100	100	7	demolished														0
66	6	192105	7140912	1	10M	2007-10	1	0	0	0	occupied	1	qom	1	0	1	1	0	0	0	1	1	0	1	0	1
67	6	192105	7140912	1	10M	2008-04	2	4	4	1	occupied		qom	1	0	1	1	0	0	0	1	1	0	1	0	0
68	6	192105	7140912	1	10M	2008-08	3	8	8	1	occupied		qom	1	0	0	0	0	0	0	0	0	0	0	0	0
69	6	192105	7140912	1	10M	2008-11	4	12	12	1	occupied		qom												0	0
70	6	192105	7140912	1	10M	2009-05	5	17	17	2	occupied		qom	1	0	0	0	0	0	0	0	0	0	0	0	0
71	6	192105	7140912	1	10M	2009-11	6	22	22	2	occupied		qom	1	0	0	0	0	0	0	0	0	0	0	0	0
72	6	192105	7140912	1	10M	2010-04	7	28	28	3	occupied		qom	1	0	0	0	0	0	0	0	0	0	0	0	0
73	6	192105	7140912	1	10M	2010-10	8	34	34	3	occupied		qom												0	0
74	6	192105	7140912	1	10M	2011-10	9	46	46	4	occupied		qom	1	0	0	0	0	0	0	0	0	0	0	0	0
75	6	192105	7140912	1	10M	2012-10	10	58	58	5	vacant														0	0
76	6	192105	7140912	1	10M	2013-11	11	71	71	6	vacant			1	0	0	0	0	0	0	0	0	0	0	0	0
77	6	192105	7140912	1	10M	2014-11	12	84	84	7	vacant														0	0
78	6	192105	7140912	1	10M	2016-04	13	100	100	7	vacant														0	0
79	7	192582	7140709	1	10M	2007-10	1	0	0	0	occupied	1	qom	1	0	0	0	0	0	0	0	0	0	0	0	1
80	7	192582	7140709	1	10M	2008-04	2	4	4	1	occupied		qom	1	0	0	0	0	0	0	0	0	0	0	0	0
81	7	192582	7140709	1	10M	2008-08	3	8	8	1	occupied		qom	1	0	0	0	0	0	0	0	0	0	0	0	0
82	7	192582	7140709	1	10M	2008-11	4	12	12	1	occupied		qom	1	0	0	0	0	0	0	0	0	0	0	0	0
83	7	192582	7140709	1	10M	2009-05	5	17	17	2	occupied		qom	1	0	0	0	0	0	0	0	0	0	0	0	0
84	7	192582	7140709	1	10M	2009-11	6	22	22	2	occupied		qom	1	0	0	0	0	0	0	0	0	0	0	0	0
85	7	192582	7140709	1	10M	2010-04	7	28	28	3	occupied		qom												0	0
86	7	192582	7140709	1	10M	2010-10	8	34	34	3	occupied		qom	1	0	0	0	0	0	0	0	0	0	0	0	0
87	7	192582	7140709	1	10M	2011-10	9	46	46	4	occupied		qom		1										0	0
88	7	192582	7140709	1	10M	2012-10	10	58	58	5	occupied		qom												0	0
89	7	192582	7140709	1	10M	2013-11	11	71	71	6	occupied		qom		1										0	0
90	7	192582	7140709	1	10M	2014-11	12	84	84	7	occupied		qom		1										0	0
91	7	192582	7140709	1	10M	2016-04	13	100	100	7	occupied		qom		1										0	0
92	8	193176	7140145	1	10M	2007-10	1	0	0	0	occupied	1	qom	1	0	0	0	0	1	0	0	0	0	0	0	1
93	8	193176	7140145	1	10M	2008-04	2	4	4	1	occupied		qom	1	0	0	0	0	0	0	0	0	0	0	0	0
94	8	193176	7140145	1	10M	2008-08	3	8	8	1	occupied		qom	1	0	0	0	0	0	0	0	0	0	0	0	0
95	8	193176	7140145	1	10M	2008-11	4	12	12	1	vacant			1	0	0	0	0	0	0	0	0	0	0	0	0
96	8	193176	7140145	1	10M	2009-05	5	17	17	2	occupied		qom	1	0	0	0	0	0	0	0	0	0	0	0	0
97	8	193176	7140145	1	10M	2009-11	6	22	22	2	vacant			1	0	0	0	0	0	0	0	0	0	0	0	0
98	8	193176	7140145	1	10M	2010-04	7	28	28	3	vacant														0
99	8	193176	7140145	1	10M	2010-10	8	34	34	3	vacant														0
100	8	193176	7140145	1	10M	2011-10	9	46	46	4	vacant														0
101	8	193176	7140145	1	10M	2012-10	10	58	58	5	vacant														0	0
102	8	193176	7140145	1	10M	2013-11	11	71	71	6	vacant														0	0
103	8	193176	7140145	1	10M	2014-11	12	84	84	7	vacant														0	0
104	8	193176	7140145	1	10M	2016-04	13	100	100	7	vacant														0	0
105	9	193263	7139934	1	10M	2007-10	1	0	0	0	occupied	1	qom	1	0	0	0	0	1	0	0	0	0	0	0	1
106	9	193263	7139934	1	10M	2008-04	2	4	4	1	occupied		qom	1	0	0	0	0	0	0	0	0	0	0	0	0
107	9	193263	7139934	1	10M	2008-08	3	8	8	1	occupied		qom	1	0	0	0	0	0	0	0	0	0	0	0	0
108	9	193263	7139934	1	10M	2008-11	4	12	12	1	occupied		qom	1	0	0	0	0	0	0	0	0	0	0	0	0
109	9	193263	7139934	1	10M	2009-05	5	17	17	2	occupied		qom	1	0	0	0	0	0	0	0	0	0	0	0	0
110	9	193263	7139934	1	10M	2009-11	6	22	22	2	occupied		qom	1	0	0	0	0	0	0	0	0	0	0	0	0
111	9	193263	7139934	1	10M	2010-04	7	28	28	3	occupied		qom	1	0	0	0	0	0	0	0	0	0	0	0	0
112	9	193263	7139934	1	10M	2010-10	8	34	34	3	occupied		qom	1	0	0	0	0	0	0	0	0	0	0	0	0
113	9	193263	7139934	1	10M	2011-10	9	46	46	4	occupied		qom												0	0
114	9	193263	7139934	1	10M	2012-10	10	58	58	5	vacant			1	0	0	0	0	0	0	0	0	0	0	0	0
115	9	193263	7139934	1	10M	2013-11	11	71	71	6	vacant														0	0
116	9	193263	7139934	1	10M	2014-11	12	84	84	7	vacant														0	0
117	9	193263	7139934	1	10M	2016-04	13	100	100	7	vacant														0	0
118	10	193639	7140089	1	10M	2007-10	1	0	0	0	occupied	1	creole	1	0	0	0	0	0	0	0	0	0	0	0	1
119	10	193639	7140089	1	10M	2008-04	2	4	4	1	occupied		creole	1	0	0	0	0	0	0	0	0	0	0	0	0
120	10	193639	7140089	1	10M	2008-08	3	8	8	1	occupied		creole	1	0	0	0	0	0	0	0	0	0	0	0	0
121	10	193639	7140089	1	10M	2008-11	4	12	12	1	occupied		creole	1	0	0	0	0	0	0	0	0	0	0	0	0
122	10	193639	7140089	1	10M	2009-05	5	17	17	2	occupied		creole	1	0	0	0	0	0	0	0	0	0	0	0	0
123	10	193639	7140089	1	10M	2009-11	6	22	22	2	occupied		creole	1	0	0	0	0	0	0	0	0	0	0	0	0
124	10	193639	7140089	1	10M	2010-04	7	28	28	3	occupied		creole	1	0	0	0	0	0	0	0	0	0	0	0	0
125	10	193639	7140089	1	10M	2010-10	8	34	34	3	occupied		creole	1	0	0	0	0	0	0	0	0	0	0	0	0
126	10	193639	7140089	1	10M	2011-10	9	46	46	4	occupied		creole	1	0	0	0	0	0	0	0	0	0	0	0	0
127	10	193639	7140089	1	10M	2012-10	10	58	58	5	occupied		creole	1	0	0	0	0	0	0	0	0	0	0	0	0
128	10	193639	7140089	1	10M	2013-11	11	71	71	6	occupied		creole	1	0	0	0	0	0	0	0	0	0	0	0	0
129	10	193639	7140089	1	10M	2014-11	12	84	84	7	occupied		creole	1	0	0	0	0	0	0	0	0	0	0	0	0
130	10	193639	7140089	1	10M	2016-04	13	100	100	7	occupied		creole	1	0	0	0	0	0	0	0	0	0	0	0	0
131	11	193684	7140046	1	10M	2007-10	1	0	0	0	occupied	1	creole	1	0	1	1	0	1	1	8	8	0	1	0	1
132	11	193684	7140046	1	10M	2008-04	2	4	4	1	occupied		creole	1	0	1	1	1	0	0	6	3	3	2	0	0
133	11	193684	7140046	1	10M	2008-08	3	8	8	1	occupied		creole	1	0	0	0	0	0	1	0	0	0	0	0	1
134	11	193684	7140046	1	10M	2008-11	4	12	12	1	occupied		creole	1	0	0	0	0	0	0	0	0	0	0	0	0
135	11	193684	7140046	1	10M	2009-05	5	17	17	2	occupied		creole	1	0	0	0	0	0	0	0	0	0	0	0	0
136	11	193684	7140046	1	10M	2009-11	6	22	22	2	occupied		creole	1	0	0	0	0	0	0	0	0	0	0	0	0
137	11	193684	7140046	1	10M	2010-04	7	28	28	3	occupied		creole	1	0	0	0	0	0	0	0	0	0	0	0	0
138	11	193684	7140046	1	10M	2010-10	8	34	34	3	occupied		creole	1	0	0	0	0	0	0	0	0	0	0	0	0
139	11	193684	7140046	1	10M	2011-10	9	46	46	4	vacant														0	0
140	11	193684	7140046	1	10M	2012-10	10	58	58	5	vacant			1	0	0	0	0	0	0	0	0	0	0	0	0
141	11	193684	7140046	1	10M	2013-11	11	71	71	6	vacant			1	0	0	0	0	0	0	0	0	0	0	0	0
142	11	193684	7140046	1	10M	2014-11	12	84	84	7	vacant														0	0
143	11	193684	7140046	1	10M	2016-04	13	100	100	7	vacant														0	0
144	12	191530	7141117	1	10M	2007-10	1	0	0	0	occupied	1	qom	1	0	1	1	1	0	0	8	4	4	2	0	1
145	12	191530	7141117	1	10M	2008-04	2	4	4	1	occupied		qom	1	0	1	0	1	0	0	12	0	12	1	0	0
146	12	191530	7141117	1	10M	2008-08	3	8	8	1	occupied		qom	1	0	1	0	1	0	0	2	0	2	1	0	1
147	12	191530	7141117	1	10M	2008-11	4	12	12	1	occupied		qom	1	0	1	0	1	1	0	1	0	1	1	0	1
148	12	191530	7141117	1	10M	2009-05	5	17	17	2	occupied		qom	1	0	0	0	0	0	0	0	0	0	0	0	0
149	12	191530	7141117	1	10M	2009-11	6	22	22	2	occupied		qom	1	0	0	0	0	0	0	0	0	0	0	0	0
150	12	191530	7141117	1	10M	2010-04	7	28	28	3	occupied		qom	1	0	0	0	0	0	0	0	0	0	0	0	0
151	12	191530	7141117	1	10M	2010-10	8	34	34	3	occupied		qom	1	0	0	0	0	0	0	0	0	0	0	0	0
152	12	191530	7141117	1	10M	2011-10	9	46	46	4	occupied		qom	1	0	0	0	0	0	0	0	0	0	0	0	1
153	12	191530	7141117	1	10M	2012-10	10	58	58	5	occupied		qom	1	0	0	0	0	0	0	0	0	0	0	0	0
154	12	191530	7141117	1	10M	2013-11	11	71	71	6	occupied		qom	1	0	0	0	0	0	0	0	0	0	0	0	0
155	12	191530	7141117	1	10M	2014-11	12	84	84	7	occupied		qom	1	0	0	0	0	0	0	0	0	0	0	0	0
156	12	191530	7141117	1	10M	2016-04	13	100	100	7	occupied		qom	1	0	0	0	0	0	0	0	0	0	0	0	0
157	13	191448	7140954	1	10M	2007-10	1	0	0	0	public building	1													0	1
158	13	191448	7140954	1	10M	2008-04	2	4	4	1	public building			1	0	0	0	0	0	0	0	0	0	0	0	0
159	13	191448	7140954	1	10M	2008-08	3	8	8	1	public building														0	0
160	13	191448	7140954	1	10M	2008-11	4	12	12	1	public building														0	0
161	13	191448	7140954	1	10M	2009-05	5	17	17	2	public building														0	0
162	13	191448	7140954	1	10M	2009-11	6	22	22	2	public building														0	0
163	13	191448	7140954	1	10M	2010-04	7	28	28	3	public building														0	0
164	13	191448	7140954	1	10M	2010-10	8	34	34	3	public building														0	0
165	13	191448	7140954	1	10M	2011-10	9	46	46	4	public building														0	0
166	13	191448	7140954	1	10M	2012-10	10	58	58	5	public building														0	0
167	13	191448	7140954	1	10M	2013-11	11	71	71	6	public building														0	0
168	13	191448	7140954	1	10M	2014-11	12	84	84	7	public building														0	0
169	13	191448	7140954	1	10M	2016-04	13	100	100	7	public building														0	0
170	14	191464	7140998	1	10M	2007-10	1	0	0	0	public building	1													0	1
171	14	191464	7140998	1	10M	2008-04	2	4	4	1	public building														0	0
172	14	191464	7140998	1	10M	2008-08	3	8	8	1	public building														0	0
173	14	191464	7140998	1	10M	2008-11	4	12	12	1	public building														0	0
174	14	191464	7140998	1	10M	2009-05	5	17	17	2	public building														0	0
175	14	191464	7140998	1	10M	2009-11	6	22	22	2	public building														0	0
176	14	191464	7140998	1	10M	2010-04	7	28	28	3	public building														0	0
177	14	191464	7140998	1	10M	2010-10	8	34	34	3	public building														0	0
178	14	191464	7140998	1	10M	2011-10	9	46	46	4	public building														0	0
179	14	191464	7140998	1	10M	2012-10	10	58	58	5	public building														0	0
180	14	191464	7140998	1	10M	2013-11	11	71	71	6	public building														0	0
181	14	191464	7140998	1	10M	2014-11	12	84	84	7	public building														0	0
182	14	191464	7140998	1	10M	2016-04	13	100	100	7	public building														0	0
183	15	191601	7141306	1	10M	2007-10	1	0	0	0	occupied	1	qom	1	0	0	0	0	0	0	0	0	0	0	0	1
184	15	191601	7141306	1	10M	2008-04	2	4	4	1	occupied		qom	1	0	0	0	0	0	0	0	0	0	0	0	0
185	15	191601	7141306	1	10M	2008-08	3	8	8	1	occupied		qom	1	0	0	0	0	0	0	0	0	0	0	0	0
186	15	191601	7141306	1	10M	2008-11	4	12	12	1	occupied		qom	1	0	0	0	0	0	0	0	0	0	0	0	0
187	15	191601	7141306	1	10M	2009-05	5	17	17	2	occupied		qom	1	0	0	0	0	0	0	0	0	0	0	0	0
188	15	191601	7141306	1	10M	2009-11	6	22	22	2	occupied		qom	1	0	0	0	0	0	0	0	0	0	0	0	0
189	15	191601	7141306	1	10M	2010-04	7	28	28	3	occupied		qom	1	0	0	0	0	0	0	0	0	0	0	0	0
190	15	191601	7141306	1	10M	2010-10	8	34	34	3	occupied		qom	1	0	0	0	0	0	0	0	0	0	0	0	0
191	15	191601	7141306	1	10M	2011-10	9	46	46	4	occupied		qom	1	0	0	0	0	0	0	0	0	0	0	0	0
192	15	191601	7141306	1	10M	2012-10	10	58	58	5	occupied		qom	1	0	0	0	0	0	0	0	0	0	0	0	0
193	15	191601	7141306	1	10M	2013-11	11	71	71	6	occupied		qom	1	0	0	0	0	0	0	0	0	0	0	0	0
194	15	191601	7141306	1	10M	2014-11	12	84	84	7	occupied		qom	1	0	0	0	0	0	0	0	0	0	0	0	0
195	15	191601	7141306	1	10M	2016-04	13	100	100	7	occupied		qom												0	0
196	16	192130	7141626	1	10M	2007-10	1	0	0	0	occupied	1	qom	1	0	0	0	0	0	1	0	0	0	0	0	1
197	16	192130	7141626	1	10M	2008-04	2	4	4	1	occupied		qom	1	0	0	0	0	0	0	0	0	0	0	0	0
198	16	192130	7141626	1	10M	2008-08	3	8	8	1	occupied		qom	1	0	0	0	0	0	0	0	0	0	0	0	0
199	16	192130	7141626	1	10M	2008-11	4	12	12	1	occupied		qom	1	0	0	0	0	0	0	0	0	0	0	0	0
200	16	192130	7141626	1	10M	2009-05	5	17	17	2	occupied		qom	1	0	0	0	0	0	0	0	0	0	0	0	0
201	16	192130	7141626	1	10M	2009-11	6	22	22	2	occupied		qom	1	0	0	0	0	0	0	0	0	0	0	0	0
202	16	192130	7141626	1	10M	2010-04	7	28	28	3	occupied		qom	1	0	0	0	0	0	0	0	0	0	0	0	0
203	16	192130	7141626	1	10M	2010-10	8	34	34	3	occupied		qom	1	0	0	0	0	0	0	0	0	0	0	0	0
204	16	192130	7141626	1	10M	2011-10	9	46	46	4	occupied		qom	1	0	0	0	0	0	0	0	0	0	0	0	0
205	16	192130	7141626	1	10M	2012-10	10	58	58	5	occupied		qom	1	0	0	0	0	0	0	0	0	0	0	0	0
206	16	192130	7141626	1	10M	2013-11	11	71	71	6	vacant														0	0
207	16	192130	7141626	1	10M	2014-11	12	84	84	7	vacant														0	0
208	16	192130	7141626	1	10M	2016-04	13	100	100	7	vacant														0	0
209	17	192177	7142008	1	10M	2007-10	1	0	0	0	occupied	1	creole	1	0	1	0	1	0	0	30	0	30	1	0	1
210	17	192177	7142008	1	10M	2008-04	2	4	4	1	occupied		creole	1	0	1	0	1	0	0	17	0	17	1	0	0
211	17	192177	7142008	1	10M	2008-08	3	8	8	1	occupied		creole	1	0	1	0	1	0	1	27	0	27	2	0	1
212	17	192177	7142008	1	10M	2008-11	4	12	12	1	occupied		creole	1	0	0	0	0	0	0	0	0	0	0	0	0
213	17	192177	7142008	1	10M	2009-05	5	17	17	2	occupied		creole	1	0	0	0	0	0	0	0	0	0	0	0	0
214	17	192177	7142008	1	10M	2009-11	6	22	22	2	occupied		creole	1	0	0	0	0	0	0	0	0	0	0	0	0
215	17	192177	7142008	1	10M	2010-04	7	28	28	3	occupied		creole	1	0	0	0	0	0	0	0	0	0	0	0	0
216	17	192177	7142008	1	10M	2010-10	8	34	34	3	occupied		creole	1	0	0	0	0	0	0	0	0	0	0	0	0
217	17	192177	7142008	1	10M	2011-10	9	46	46	4	occupied		creole	1	0	0	0	0	0	0	0	0	0	0	0	0
218	17	192177	7142008	1	10M	2012-10	10	58	58	5	occupied		creole	1	0	0	0	0	0	0	0	0	0	0	0	0
219	17	192177	7142008	1	10M	2013-11	11	71	71	6	occupied		creole	1	0	0	0	0	0	0	0	0	0	0	0	0
220	17	192177	7142008	1	10M	2014-11	12	84	84	7	occupied		creole	1	0	0	0	0	0	0	0	0	0	0	0	0
221	17	192177	7142008	1	10M	2016-04	13	100	100	7	occupied		creole	1	0	0	0	0	0	0	0	0	0	0	0	0
222	18	192298	7141972	1	10M	2007-10	1	0	0	0	occupied	1	creole	1	0	0	0	0	0	0	0	0	0	0	0	1
223	18	192298	7141972	1	10M	2008-04	2	4	4	1	occupied		creole	1	0	0	0	0	0	0	0	0	0	0	0	0
224	18	192298	7141972	1	10M	2008-08	3	8	8	1	occupied		creole	1	0	0	0	0	0	0	0	0	0	0	0	0
225	18	192298	7141972	1	10M	2008-11	4	12	12	1	occupied		creole	1	0	0	0	0	0	0	0	0	0	0	0	0
226	18	192298	7141972	1	10M	2009-05	5	17	17	2	occupied		creole	1	0	0	0	0	0	0	0	0	0	0	0	0
227	18	192298	7141972	1	10M	2009-11	6	22	22	2	occupied		creole	1	0	0	0	0	0	0	0	0	0	0	0	0
228	18	192298	7141972	1	10M	2010-04	7	28	28	3	occupied		creole	1	0	0	0	0	0	0	0	0	0	0	0	0
229	18	192298	7141972	1	10M	2010-10	8	34	34	3	occupied		creole	1	0	0	0	0	0	0	0	0	0	0	0	0
230	18	192298	7141972	1	10M	2011-10	9	46	46	4	occupied		creole	1	0	0	0	0	0	0	0	0	0	0	0	0
231	18	192298	7141972	1	10M	2012-10	10	58	58	5	occupied		creole	1	0	0	0	0	0	0	0	0	0	0	0	0
232	18	192298	7141972	1	10M	2013-11	11	71	71	6	occupied		creole	1	0	0	0	0	0	0	0	0	0	0	0	0
233	18	192298	7141972	1	10M	2014-11	12	84	84	7	occupied		creole	1	0	0	0	0	0	0	0	0	0	0	0	0
234	18	192298	7141972	1	10M	2016-04	13	100	100	7	occupied		creole	1	0	0	0	0	0	0	0	0	0	0	0	0
235	19	192306	7141907	1	10M	2007-10	1	0	0	0	public building	1													0	1
236	19	192306	7141907	1	10M	2008-04	2	4	4	1	public building			1	0	0	0	0	0	0	0	0	0	0	0	0
237	19	192306	7141907	1	10M	2008-08	3	8	8	1	public building														0	0
238	19	192306	7141907	1	10M	2008-11	4	12	12	1	public building														0	0
239	19	192306	7141907	1	10M	2009-05	5	17	17	2	public building			1	0	0	0	0	0	0	0	0	0	0	0	0
240	19	192306	7141907	1	10M	2009-11	6	22	22	2	public building														0	0
241	19	192306	7141907	1	10M	2010-04	7	28	28	3	public building														0	0
242	19	192306	7141907	1	10M	2010-10	8	34	34	3	public building														0	0
243	19	192306	7141907	1	10M	2011-10	9	46	46	4	public building														0	0
244	19	192306	7141907	1	10M	2012-10	10	58	58	5	public building														0	0
245	19	192306	7141907	1	10M	2013-11	11	71	71	6	public building														0	0
246	19	192306	7141907	1	10M	2014-11	12	84	84	7	public building														0	0
247	19	192306	7141907	1	10M	2016-04	13	100	100	7	public building														0	0
248	20	192281	7141637	1	10M	2007-10	1	0	0	0	occupied	1	qom	1	0	1	1	0	1	0	1	1	0	0	0	1
249	20	192281	7141637	1	10M	2008-04	2	4	4	1	occupied		qom	1	0	0	0	0	0	0	0	0	0	0	0	0
250	20	192281	7141637	1	10M	2008-08	3	8	8	1	occupied		qom	1	0	0	0	0	0	0	0	0	0	0	0	0
251	20	192281	7141637	1	10M	2008-11	4	12	12	1	occupied		qom												0	0
252	20	192281	7141637	1	10M	2009-05	5	17	17	2	vacant														0	0
253	20	192281	7141637	1	10M	2009-11	6	22	22	2	vacant														0	0
254	20	192281	7141637	1	10M	2010-04	7	28	28	3	vacant			1	0	0	0	0	0	0	0	0	0	0	0	0
255	20	192281	7141637	1	10M	2010-10	8	34	34	3	vacant			1	0	0	0	0	0	0	0	0	0	0	0	0
256	20	192281	7141637	1	10M	2011-10	9	46	46	4	vacant														0	0
257	20	192281	7141637	1	10M	2012-10	10	58	58	5	vacant			1	0	0	0	0	0	0	0	0	0	0	0	0
258	20	192281	7141637	1	10M	2013-11	11	71	71	6	vacant			1	0	0	0	0	0	0	0	0	0	0	0	0
259	20	192281	7141637	1	10M	2014-11	12	84	84	7	vacant			1	0	0	0	0	0	0	0	0	0	0	0	0
260	20	192281	7141637	1	10M	2016-04	13	100	100	7	vacant														0	0
261	21	192273	7141605	1	10M	2007-10	1	0	0	0	occupied	1	qom	1	0	1	1	0	0	0	1	1	0	1	0	1
262	21	192273	7141605	1	10M	2008-04	2	4	4	1	occupied		qom	1	0	0	0	0	0	0	0	0	0	0	0	0
263	21	192273	7141605	1	10M	2008-08	3	8	8	1	occupied		qom	1	0	0	0	0	0	0	0	0	0	0	0	0
264	21	192273	7141605	1	10M	2008-11	4	12	12	1	occupied		qom	1	0	0	0	0	0	0	0	0	0	0	0	0
265	21	192273	7141605	1	10M	2009-05	5	17	17	2	occupied		qom	1	0	0	0	0	0	0	0	0	0	0	0	0
266	21	192273	7141605	1	10M	2009-11	6	22	22	2	occupied		qom	1	0	0	0	0	0	0	0	0	0	0	0	0
267	21	192273	7141605	1	10M	2010-04	7	28	28	3	occupied		qom	1	0	0	0	0	0	0	0	0	0	0	0	0
268	21	192273	7141605	1	10M	2010-10	8	34	34	3	occupied		qom	1	0	0	0	0	0	0	0	0	0	0	0	0
269	21	192273	7141605	1	10M	2011-10	9	46	46	4	occupied		qom	1	0	0	0	0	0	0	0	0	0	0	0	0
270	21	192273	7141605	1	10M	2012-10	10	58	58	5	occupied		qom	1	0	0	0	0	0	0	0	0	0	0	0	0
271	21	192273	7141605	1	10M	2013-11	11	71	71	6	occupied		qom	1	0	0	0	0	0	0	0	0	0	0	0	0
272	21	192273	7141605	1	10M	2014-11	12	84	84	7	vacant														0	0
273	21	192273	7141605	1	10M	2016-04	13	100	100	7	vacant														0	0
274	22	192437	7141248	1	10M	2007-10	1	0	0	0	occupied	1	qom	1	0	0	0	0	1	1	0	0	0	0	0	1
275	22	192437	7141248	1	10M	2008-04	2	4	4	1	occupied		qom	1	0	0	0	0	1	0	0	0	0	0	0	0
276	22	192437	7141248	1	10M	2008-08	3	8	8	1	occupied		qom	1	0	0	0	0	0	0	0	0	0	0	0	0
277	22	192437	7141248	1	10M	2008-11	4	12	12	1	occupied		qom	1	0	1	0	1	0	0	1	0	1	1	0	1
278	22	192437	7141248	1	10M	2009-05	5	17	17	2	occupied		qom	1	0	0	0	0	0	0	0	0	0	0	0	0
279	22	192437	7141248	1	10M	2009-11	6	22	22	2	occupied		qom	1	0	0	0	0	0	0	0	0	0	0	0	0
280	22	192437	7141248	1	10M	2010-04	7	28	28	3	occupied		qom	1	0	0	0	0	0	0	0	0	0	0	0	0
281	22	192437	7141248	1	10M	2010-10	8	34	34	3	occupied		qom	1	0	0	0	0	0	0	0	0	0	0	0	0
282	22	192437	7141248	1	10M	2011-10	9	46	46	4	occupied		qom	1	0	0	0	0	0	0	0	0	0	0	0	0
283	22	192437	7141248	1	10M	2012-10	10	58	58	5	occupied		qom	1	0	1	0	1	1	0	57	0	57	1	0	1
284	22	192437	7141248	1	10M	2013-11	11	71	71	6	occupied		qom	1	0	0	0	0	0	0	0	0	0	0	0	0
285	22	192437	7141248	1	10M	2014-11	12	84	84	7	demolished														0
286	22	192437	7141248	1	10M	2016-04	13	100	100	7	demolished														0
287	23	192519	7141807	1	10M	2007-10	1	0	0	0	occupied	1	qom	1	0	1	1	0	0	0	12	12	0	2	0	1
288	23	192519	7141807	1	10M	2008-04	2	4	4	1	occupied		qom	1	0	0	0	0	1	0	0	0	0	0	0	0
289	23	192519	7141807	1	10M	2008-08	3	8	8	1	occupied		qom	1	0	0	0	0	1	0	0	0	0	0	0	1
290	23	192519	7141807	1	10M	2008-11	4	12	12	1	occupied		qom	1	0	0	0	0	0	0	0	0	0	0	0	0
291	23	192519	7141807	1	10M	2009-05	5	17	17	2	occupied		qom	1	0	0	0	0	0	0	0	0	0	0	0	0
292	23	192519	7141807	1	10M	2009-11	6	22	22	2	occupied		qom	1	0	0	0	0	0	0	0	0	0	0	0	0
293	23	192519	7141807	1	10M	2010-04	7	28	28	3	occupied		qom	1	0	0	0	0	0	0	0	0	0	0	0	0
294	23	192519	7141807	1	10M	2010-10	8	34	34	3	occupied		qom	1	0	0	0	0	0	0	0	0	0	0	0	0
295	23	192519	7141807	1	10M	2011-10	9	46	46	4	occupied		qom	1	0	0	0	0	1	0	0	0	0	0	0	1
296	23	192519	7141807	1	10M	2012-10	10	58	58	5	occupied		qom	1	0	0	0	0	0	0	0	0	0	0	0	0
297	23	192519	7141807	1	10M	2013-11	11	71	71	6	occupied		qom	1	0	0	0	0	0	0	0	0	0	0	0	0
298	23	192519	7141807	1	10M	2014-11	12	84	84	7	occupied		qom	1	0	0	0	0	0	0	0	0	0	0	0	0
299	23	192519	7141807	1	10M	2016-04	13	100	100	7	occupied		qom	1	0	0	0	0	0	0	0	0	0	0	0	0
300	24	192509	7142642	1	10M	2007-10	1	0	0	0	occupied	1	creole	1	0	1	1	0	1	1	13	13	0	1	0	1
301	24	192509	7142642	1	10M	2008-04	2	4	4	1	occupied		creole	1	0	0	0	0	0	0	0	0	0	0	0	0
302	24	192509	7142642	1	10M	2008-08	3	8	8	1	occupied		creole	1	0	0	0	0	0	0	0	0	0	0	0	0
303	24	192509	7142642	1	10M	2008-11	4	12	12	1	occupied		creole	1	0	0	0	0	0	0	0	0	0	0	0	0
304	24	192509	7142642	1	10M	2009-05	5	17	17	2	occupied		creole	1	0	0	0	0	0	0	0	0	0	0	0	0
305	24	192509	7142642	1	10M	2009-11	6	22	22	2	occupied		creole	1	0	0	0	0	0	0	0	0	0	0	0	0
306	24	192509	7142642	1	10M	2010-04	7	28	28	3	demolished														0
307	24	192509	7142642	1	10M	2010-10	8	34	34	3	demolished														0
308	24	192509	7142642	1	10M	2011-10	9	46	46	4	demolished														0
309	24	192509	7142642	1	10M	2012-10	10	58	58	5	demolished														0
310	24	192509	7142642	1	10M	2013-11	11	71	71	6	demolished														0
311	24	192509	7142642	1	10M	2014-11	12	84	84	7	demolished														0
312	24	192509	7142642	1	10M	2016-04	13	100	100	7	demolished														0
313	25	192549	7142970	1	10M	2007-10	1	0	0	0	occupied	1	creole	1	0	1	1	0	0	0	11	11	0	1	0	1
314	25	192549	7142970	1	10M	2008-04	2	4	4	1	occupied		creole	1	0	0	0	0	0	0	0	0	0	0	0	0
315	25	192549	7142970	1	10M	2008-08	3	8	8	1	vacant			1	0	0	0	0	0	0	0	0	0	0	0	0
316	25	192549	7142970	1	10M	2008-11	4	12	12	1	vacant														0	0
317	25	192549	7142970	1	10M	2009-05	5	17	17	2	vacant			1	0	0	0	0	0	0	0	0	0	0	0	0
318	25	192549	7142970	1	10M	2009-11	6	22	22	2	vacant			1	0	0	0	0	0	0	0	0	0	0	0	0
319	25	192549	7142970	1	10M	2010-04	7	28	28	3	demolished														0
320	25	192549	7142970	1	10M	2010-10	8	34	34	3	demolished														0
321	25	192549	7142970	1	10M	2011-10	9	46	46	4	demolished														0
322	25	192549	7142970	1	10M	2012-10	10	58	58	5	demolished														0
323	25	192549	7142970	1	10M	2013-11	11	71	71	6	demolished														0
324	25	192549	7142970	1	10M	2014-11	12	84	84	7	demolished														0
325	25	192549	7142970	1	10M	2016-04	13	100	100	7	demolished														0
326	26	192483	7142945	1	10M	2007-10	1	0	0	0	occupied	1	creole	1	0	0	0	0	1	0	0	0	0	0	0	1
327	26	192483	7142945	1	10M	2008-04	2	4	4	1	occupied		creole	1	0	1	1	0	0	0	2	2	0	2	0	0
328	26	192483	7142945	1	10M	2008-08	3	8	8	1	occupied		creole	1	0	0	0	0	0	0	0	0	0	0	0	1
329	26	192483	7142945	1	10M	2008-11	4	12	12	1	occupied		creole	1	0	0	0	0	0	0	0	0	0	0	0	0
330	26	192483	7142945	1	10M	2009-05	5	17	17	2	occupied		creole	1	0	0	0	0	0	0	0	0	0	0	0	0
331	26	192483	7142945	1	10M	2009-11	6	22	22	2	occupied		creole	1	0	0	0	0	0	0	0	0	0	0	0	0
332	26	192483	7142945	1	10M	2010-04	7	28	28	3	occupied		creole	1	0	0	0	0	0	0	0	0	0	0	0	0
333	26	192483	7142945	1	10M	2010-10	8	34	34	3	occupied		creole												0	0
334	26	192483	7142945	1	10M	2011-10	9	46	46	4	vacant														0	0
335	26	192483	7142945	1	10M	2012-10	10	58	58	5	occupied		creole	1	0	0	0	0	0	0	0	0	0	0	0	0
336	26	192483	7142945	1	10M	2013-11	11	71	71	6	vacant														0	0
337	26	192483	7142945	1	10M	2014-11	12	84	84	7	vacant														0	0
338	26	192483	7142945	1	10M	2016-04	13	100	100	7	demolished														0
339	27	192544	7142124	1	10M	2007-10	1	0	0	0	occupied	1	creole	1	0	0	0	0	0	1	0	0	0	0	0	1
340	27	192544	7142124	1	10M	2008-04	2	4	4	1	occupied		creole	1	0	0	0	0	0	0	0	0	0	0	0	0
341	27	192544	7142124	1	10M	2008-08	3	8	8	1	occupied		creole	1	0	0	0	0	1	0	0	0	0	0	0	0
342	27	192544	7142124	1	10M	2008-11	4	12	12	1	occupied		creole	1	0	0	0	0	0	0	0	0	0	0	0	0
343	27	192544	7142124	1	10M	2009-05	5	17	17	2	occupied		creole	1	0	0	0	0	0	0	0	0	0	0	0	0
344	27	192544	7142124	1	10M	2009-11	6	22	22	2	occupied		creole	1	0	0	0	0	0	0	0	0	0	0	0	0
345	27	192544	7142124	1	10M	2010-04	7	28	28	3	occupied		creole	1	0	0	0	0	0	0	0	0	0	0	0	0
346	27	192544	7142124	1	10M	2010-10	8	34	34	3	occupied		creole	1	0	0	0	0	0	0	0	0	0	0	0	0
347	27	192544	7142124	1	10M	2011-10	9	46	46	4	occupied		creole	1	0	0	0	0	0	0	0	0	0	0	0	0
348	27	192544	7142124	1	10M	2012-10	10	58	58	5	occupied		creole	1	0	0	0	0	0	0	0	0	0	0	0	0
349	27	192544	7142124	1	10M	2013-11	11	71	71	6	occupied		creole	1	0	0	0	0	0	0	0	0	0	0	0	0
350	27	192544	7142124	1	10M	2014-11	12	84	84	7	vacant														0	0
351	27	192544	7142124	1	10M	2016-04	13	100	100	7	vacant			1	0	0	0	0	0	0	0	0	0	0	0	0
352	28	192574	7142071	1	10M	2007-10	1	0	0	0	occupied	1	creole	1	0	0	0	0	1	0	0	0	0	0	0	1
353	28	192574	7142071	1	10M	2008-04	2	4	4	1	occupied		creole	1	0	1	0	1	0	0	6	0	6	1	0	0
354	28	192574	7142071	1	10M	2008-08	3	8	8	1	vacant			1	0	0	0	0	0	0	0	0	0	0	0	1
355	28	192574	7142071	1	10M	2008-11	4	12	12	1	vacant			1	0	0	0	0	0	0	0	0	0	0	0	0
356	28	192574	7142071	1	10M	2009-05	5	17	17	2	vacant			1	0	0	0	0	0	0	0	0	0	0	0	0
357	28	192574	7142071	1	10M	2009-11	6	22	22	2	occupied		creole	1	0	0	0	0	0	0	0	0	0	0	0	0
358	28	192574	7142071	1	10M	2010-04	7	28	28	3	vacant			1	0	0	0	0	0	0	0	0	0	0	0	0
359	28	192574	7142071	1	10M	2010-10	8	34	34	3	occupied		creole	1	0	0	0	0	0	0	0	0	0	0	0	0
360	28	192574	7142071	1	10M	2011-10	9	46	46	4	occupied		creole	1	0	0	0	0	0	0	0	0	0	0	0	0
361	28	192574	7142071	1	10M	2012-10	10	58	58	5	vacant			1	0	0	0	0	0	0	0	0	0	0	0	0
362	28	192574	7142071	1	10M	2013-11	11	71	71	6	vacant			1	0	0	0	0	0	0	0	0	0	0	0	0
363	28	192574	7142071	1	10M	2014-11	12	84	84	7	vacant														0	0
364	28	192574	7142071	1	10M	2016-04	13	100	100	7	occupied		creole	1	0	0	0	0	0	0	0	0	0	0	0	0
365	29	192678	7141868	1	10M	2007-10	1	0	0	0	public building	1													0	1
366	29	192678	7141868	1	10M	2008-04	2	4	4	1	public building														0	0
367	29	192678	7141868	1	10M	2008-08	3	8	8	1	public building														0	0
368	29	192678	7141868	1	10M	2008-11	4	12	12	1	public building														0	0
369	29	192678	7141868	1	10M	2009-05	5	17	17	2	public building														0	0
370	29	192678	7141868	1	10M	2009-11	6	22	22	2	public building														0	0
371	29	192678	7141868	1	10M	2010-04	7	28	28	3	public building														0	0
372	29	192678	7141868	1	10M	2010-10	8	34	34	3	public building														0	0
373	29	192678	7141868	1	10M	2011-10	9	46	46	4	public building														0	0
374	29	192678	7141868	1	10M	2012-10	10	58	58	5	public building														0	0
375	29	192678	7141868	1	10M	2013-11	11	71	71	6	demolished														0	0
376	29	192678	7141868	1	10M	2014-11	12	84	84	7	demolished														0
377	29	192678	7141868	1	10M	2016-04	13	100	100	7	demolished														0
378	30	193384	7141923	1	10M	2007-10	1	0	0	0	occupied	1	qom	1	0	0	0	0	0	0	0	0	0	0	0	1
379	30	193384	7141923	1	10M	2008-04	2	4	4	1	occupied		qom	1	0	0	0	0	0	0	0	0	0	0	0	0
380	30	193384	7141923	1	10M	2008-08	3	8	8	1	occupied		qom	1	0	0	0	0	0	0	0	0	0	0	0	0
381	30	193384	7141923	1	10M	2008-11	4	12	12	1	occupied		qom	1	0	0	0	0	0	0	0	0	0	0	0	0
382	30	193384	7141923	1	10M	2009-05	5	17	17	2	occupied		qom	1	0	0	0	0	0	0	0	0	0	0	0	0
383	30	193384	7141923	1	10M	2009-11	6	22	22	2	occupied		qom	1	0	0	0	0	0	0	0	0	0	0	0	0
384	30	193384	7141923	1	10M	2010-04	7	28	28	3	occupied		qom	1	0	0	0	0	0	0	0	0	0	0	0	0
385	30	193384	7141923	1	10M	2010-10	8	34	34	3	occupied		qom	1	0	0	0	0	0	0	0	0	0	0	0	0
386	30	193384	7141923	1	10M	2011-10	9	46	46	4	occupied		qom	1	0	0	0	0	0	0	0	0	0	0	0	0
387	30	193384	7141923	1	10M	2012-10	10	58	58	5	occupied		qom	1	0	0	0	0	0	0	0	0	0	0	0	0
388	30	193384	7141923	1	10M	2013-11	11	71	71	6	occupied		qom	1	0	0	0	0	0	0	0	0	0	0	0	0
389	30	193384	7141923	1	10M	2014-11	12	84	84	7	occupied		qom	1	0	0	0	0	0	0	0	0	0	0	0	0
390	30	193384	7141923	1	10M	2016-04	13	100	100	7	occupied		qom	1	0	0	0	0	0	0	0	0	0	0	0	0
391	31	193414	7142003	1	10M	2007-10	1	0	0	0	vacant	1													0	1
392	31	193414	7142003	1	10M	2008-04	2	4	4	1	vacant			1	0	0	0	0	0	0	0	0	0	0	0	0
393	31	193414	7142003	1	10M	2008-08	3	8	8	1	vacant			1	0	0	0	0	0	0	0	0	0	0	0	0
394	31	193414	7142003	1	10M	2008-11	4	12	12	1	vacant			1	0	0	0	0	0	0	0	0	0	0	0	0
395	31	193414	7142003	1	10M	2009-05	5	17	17	2	vacant			1	0	0	0	0	0	0	0	0	0	0	0	0
396	31	193414	7142003	1	10M	2009-11	6	22	22	2	vacant			1	0	0	0	0	0	0	0	0	0	0	0	0
397	31	193414	7142003	1	10M	2010-04	7	28	28	3	vacant			1	0	0	0	0	0	0	0	0	0	0	0	0
398	31	193414	7142003	1	10M	2010-10	8	34	34	3	vacant														0	0
399	31	193414	7142003	1	10M	2011-10	9	46	46	4	vacant														0	0
400	31	193414	7142003	1	10M	2012-10	10	58	58	5	vacant														0	0
401	31	193414	7142003	1	10M	2013-11	11	71	71	6	vacant														0	0
402	31	193414	7142003	1	10M	2014-11	12	84	84	7	demolished														0
403	31	193414	7142003	1	10M	2016-04	13	100	100	7	demolished														0
404	32	193583	7141844	1	10M	2007-10	1	0	0	0	occupied	1	qom	1	0	0	0	0	0	0	0	0	0	0	0	1
405	32	193583	7141844	1	10M	2008-04	2	4	4	1	vacant			1	0	0	0	0	0	0	0	0	0	0	0	0
406	32	193583	7141844	1	10M	2008-08	3	8	8	1	vacant			1	0	0	0	0	0	0	0	0	0	0	0	0
407	32	193583	7141844	1	10M	2008-11	4	12	12	1	vacant														0	0
408	32	193583	7141844	1	10M	2009-05	5	17	17	2	vacant														0	0
409	32	193583	7141844	1	10M	2009-11	6	22	22	2	vacant														0	0
410	32	193583	7141844	1	10M	2010-04	7	28	28	3	demolished														0
411	32	193583	7141844	1	10M	2010-10	8	34	34	3	demolished														0
412	32	193583	7141844	1	10M	2011-10	9	46	46	4	demolished														0
413	32	193583	7141844	1	10M	2012-10	10	58	58	5	demolished														0
414	32	193583	7141844	1	10M	2013-11	11	71	71	6	demolished														0
415	32	193583	7141844	1	10M	2014-11	12	84	84	7	demolished														0
416	32	193583	7141844	1	10M	2016-04	13	100	100	7	demolished														0
417	33	193778	7141797	1	10M	2007-10	1	0	0	0	occupied	1	qom	1	0	1	1	0	0	0	1	1	0	1	0	1
418	33	193778	7141797	1	10M	2008-04	2	4	4	1	occupied		qom	1	0	0	0	0	0	0	0	0	0	0	0	0
419	33	193778	7141797	1	10M	2008-08	3	8	8	1	occupied		qom	1	0	0	0	0	0	0	0	0	0	0	0	0
420	33	193778	7141797	1	10M	2008-11	4	12	12	1	occupied		qom	1	0	0	0	0	0	0	0	0	0	0	0	0
421	33	193778	7141797	1	10M	2009-05	5	17	17	2	occupied		qom	1	0	0	0	0	0	0	0	0	0	0	0	0
422	33	193778	7141797	1	10M	2009-11	6	22	22	2	occupied		qom	1	0	0	0	0	0	0	0	0	0	0	0	0
423	33	193778	7141797	1	10M	2010-04	7	28	28	3	occupied		qom	1	0	0	0	0	0	0	0	0	0	0	0	0
424	33	193778	7141797	1	10M	2010-10	8	34	34	3	occupied		qom	1	0	0	0	0	0	1	0	0	0	0	0	0
425	33	193778	7141797	1	10M	2011-10	9	46	46	4	occupied		qom	1	0	0	0	0	0	0	0	0	0	0	0	0
426	33	193778	7141797	1	10M	2012-10	10	58	58	5	occupied		qom	1	0	0	0	0	0	0	0	0	0	0	0	0
427	33	193778	7141797	1	10M	2013-11	11	71	71	6	vacant														0	0
428	33	193778	7141797	1	10M	2014-11	12	84	84	7	vacant														0	0
429	33	193778	7141797	1	10M	2016-04	13	100	100	7	vacant														0	0
430	34	193796	7141741	1	10M	2007-10	1	0	0	0	occupied	1	qom												0	1
431	34	193796	7141741	1	10M	2008-04	2	4	4	1	occupied		qom	1	0	0	0	0	0	0	0	0	0	0	0	0
432	34	193796	7141741	1	10M	2008-08	3	8	8	1	occupied		qom	1	0	0	0	0	0	0	0	0	0	0	0	0
433	34	193796	7141741	1	10M	2008-11	4	12	12	1	occupied		qom	1	0	0	0	0	0	0	0	0	0	0	0	0
434	34	193796	7141741	1	10M	2009-05	5	17	17	2	occupied		qom	1	0	0	0	0	0	0	0	0	0	0	0	0
435	34	193796	7141741	1	10M	2009-11	6	22	22	2	occupied		qom	1	0	0	0	0	0	0	0	0	0	0	0	0
436	34	193796	7141741	1	10M	2010-04	7	28	28	3	occupied		qom	1	0	0	0	0	0	0	0	0	0	0	0	0
437	34	193796	7141741	1	10M	2010-10	8	34	34	3	occupied		qom	1	0	0	0	0	0	0	0	0	0	0	0	0
438	34	193796	7141741	1	10M	2011-10	9	46	46	4	occupied		qom	1	0	0	0	0	0	0	0	0	0	0	0	0
439	34	193796	7141741	1	10M	2012-10	10	58	58	5	occupied		qom	1	0	0	0	0	0	0	0	0	0	0	0	0
440	34	193796	7141741	1	10M	2013-11	11	71	71	6	vacant			1	0	0	0	0	0	0	0	0	0	0	0	0
441	34	193796	7141741	1	10M	2014-11	12	84	84	7	vacant			1	0	0	0	0	0	0	0	0	0	0	0	0
442	34	193796	7141741	1	10M	2016-04	13	100	100	7	demolished														0
443	35	193961	7142081	1	10M	2007-10	1	0	0	0	occupied	1	qom	1	0	0	0	0	0	0	0	0	0	0	0	1
444	35	193961	7142081	1	10M	2008-04	2	4	4	1	occupied		qom	1	0	0	0	0	0	0	0	0	0	0	0	0
445	35	193961	7142081	1	10M	2008-08	3	8	8	1	occupied		qom	1	0	0	0	0	0	0	0	0	0	0	0	0
446	35	193961	7142081	1	10M	2008-11	4	12	12	1	occupied		qom	1	0	0	0	0	0	0	0	0	0	0	0	0
447	35	193961	7142081	1	10M	2009-05	5	17	17	2	occupied		qom	1	0	0	0	0	0	0	0	0	0	0	0	0
448	35	193961	7142081	1	10M	2009-11	6	22	22	2	occupied		qom	1	0	0	0	0	0	0	0	0	0	0	0	0
449	35	193961	7142081	1	10M	2010-04	7	28	28	3	occupied		qom	1	0	0	0	0	0	0	0	0	0	0	0	0
450	35	193961	7142081	1	10M	2010-10	8	34	34	3	occupied		qom	1	0	0	0	0	0	0	0	0	0	0	0	0
451	35	193961	7142081	1	10M	2011-10	9	46	46	4	occupied		qom												0	0
452	35	193961	7142081	1	10M	2012-10	10	58	58	5	occupied		qom	1	0	0	0	0	0	0	0	0	0	0	0	0
453	35	193961	7142081	1	10M	2013-11	11	71	71	6	vacant														0	0
454	35	193961	7142081	1	10M	2014-11	12	84	84	7	vacant			1	0	0	0	0	0	0	0	0	0	0	0	0
455	35	193961	7142081	1	10M	2016-04	13	100	100	7	demolished														0
456	36	194113	7141826	1	10M	2007-10	1	0	0	0	occupied	1	qom	1	0	1	0	1	0	0	1	0	1	1	0	1
457	36	194113	7141826	1	10M	2008-04	2	4	4	1	occupied		qom	1	0	0	0	0	0	0	0	0	0	0	0	0
458	36	194113	7141826	1	10M	2008-08	3	8	8	1	occupied		qom	1	0	1	0	1	0	1	13	0	13	1	0	1
459	36	194113	7141826	1	10M	2008-11	4	12	12	1	occupied		qom	1	0	0	0	0	0	0	0	0	0	0	0	0
460	36	194113	7141826	1	10M	2009-05	5	17	17	2	occupied		qom	1	0	0	0	0	0	0	0	0	0	0	0	0
461	36	194113	7141826	1	10M	2009-11	6	22	22	2	occupied		qom	1	0	0	0	0	0	0	0	0	0	0	0	0
462	36	194113	7141826	1	10M	2010-04	7	28	28	3	occupied		qom	1	0	0	0	0	0	0	0	0	0	0	0	0
463	36	194113	7141826	1	10M	2010-10	8	34	34	3	occupied		qom	1	0	0	0	0	0	0	0	0	0	0	0	0
464	36	194113	7141826	1	10M	2011-10	9	46	46	4	occupied		qom	1	0	0	0	0	0	0	0	0	0	0	0	0
465	36	194113	7141826	1	10M	2012-10	10	58	58	5	occupied		qom	1	0	0	0	0	0	0	0	0	0	0	0	0
466	36	194113	7141826	1	10M	2013-11	11	71	71	6	occupied		qom	1	0	0	0	0	0	0	0	0	0	0	0	0
467	36	194113	7141826	1	10M	2014-11	12	84	84	7	occupied		qom	1	0	0	0	0	0	0	0	0	0	0	0	0
468	36	194113	7141826	1	10M	2016-04	13	100	100	7	occupied		qom	1	0	0	0	0	0	0	0	0	0	0	0	0
469	37	194112	7141775	1	10M	2007-10	1	0	0	0	occupied	1	qom												0	1
470	37	194112	7141775	1	10M	2008-04	2	4	4	1	occupied		qom	1	0	0	0	0	0	0	0	0	0	0	0	0
471	37	194112	7141775	1	10M	2008-08	3	8	8	1	vacant			1	0	0	0	0	0	0	0	0	0	0	0	0
472	37	194112	7141775	1	10M	2008-11	4	12	12	1	occupied		qom	1	0	0	0	0	0	0	0	0	0	0	0	0
473	37	194112	7141775	1	10M	2009-05	5	17	17	2	occupied		qom	1	0	0	0	0	0	0	0	0	0	0	0	0
474	37	194112	7141775	1	10M	2009-11	6	22	22	2	occupied		qom	1	0	0	0	0	0	0	0	0	0	0	0	0
475	37	194112	7141775	1	10M	2010-04	7	28	28	3	vacant			1	0	0	0	0	0	0	0	0	0	0	0	0
476	37	194112	7141775	1	10M	2010-10	8	34	34	3	vacant			1	0	0	0	0	0	0	0	0	0	0	0	0
477	37	194112	7141775	1	10M	2011-10	9	46	46	4	vacant														0	0
478	37	194112	7141775	1	10M	2012-10	10	58	58	5	vacant			1	0	0	0	0	0	0	0	0	0	0	0	0
479	37	194112	7141775	1	10M	2013-11	11	71	71	6	vacant			1	0	0	0	0	0	0	0	0	0	0	0	0
480	37	194112	7141775	1	10M	2014-11	12	84	84	7	vacant			1	0	0	0	0	0	0	0	0	0	0	0	0
481	37	194112	7141775	1	10M	2016-04	13	100	100	7	vacant			1	0	0	0	0	0	0	0	0	0	0	0	0
482	38	194435	7142059	1	10M	2007-10	1	0	0	0	occupied	1	creole	1	0	1	0	1	0	1	6	0	6	1	0	1
483	38	194435	7142059	1	10M	2008-04	2	4	4	1	occupied		creole	1	0	1	0	1	0	0	5	0	5	1	0	0
484	38	194435	7142059	1	10M	2008-08	3	8	8	1	occupied		creole	1	0	0	0	0	0	0	0	0	0	0	0	1
485	38	194435	7142059	1	10M	2008-11	4	12	12	1	occupied		creole	1	0	0	0	0	0	0	0	0	0	0	0	0
486	38	194435	7142059	1	10M	2009-05	5	17	17	2	occupied		creole	1	0	0	0	0	0	0	0	0	0	0	0	0
487	38	194435	7142059	1	10M	2009-11	6	22	22	2	occupied		creole	1	0	0	0	0	0	0	0	0	0	0	0	0
488	38	194435	7142059	1	10M	2010-04	7	28	28	3	occupied		creole	1	0	0	0	0	0	0	0	0	0	0	0	0
489	38	194435	7142059	1	10M	2010-10	8	34	34	3	occupied		creole	1	0	0	0	0	0	0	0	0	0	0	0	0
490	38	194435	7142059	1	10M	2011-10	9	46	46	4	occupied		creole												0	0
491	38	194435	7142059	1	10M	2012-10	10	58	58	5	occupied		creole	1	0	0	0	0	0	0	0	0	0	0	0	0
492	38	194435	7142059	1	10M	2013-11	11	71	71	6	occupied		creole	1	0	0	0	0	0	0	0	0	0	0	0	0
493	38	194435	7142059	1	10M	2014-11	12	84	84	7	vacant														0	0
494	38	194435	7142059	1	10M	2016-04	13	100	100	7	occupied		creole	1	0	0	0	0	0	0	0	0	0	0	0	0
495	39	191703	7140101	1	10M	2007-10	1	0	0	0	occupied	1	creole	1	0	1	1	0	0	1	9	9	0	1	0	1
496	39	191703	7140101	1	10M	2008-04	2	4	4	1	occupied		creole	1	0	0	0	0	1	0	0	0	0	0	0	0
497	39	191703	7140101	1	10M	2008-08	3	8	8	1	occupied		creole	1	0	0	0	0	0	0	0	0	0	0	0	0
498	39	191703	7140101	1	10M	2008-11	4	12	12	1	occupied		creole	1	0	0	0	0	0	0	0	0	0	0	0	0
499	39	191703	7140101	1	10M	2009-05	5	17	17	2	vacant			1	0	1	1	0	1	0	5	5	0	1	0	1
500	39	191703	7140101	1	10M	2009-11	6	22	22	2	vacant			1	0	0	0	0	0	0	0	0	0	0	0	0
501	39	191703	7140101	1	10M	2010-04	7	28	28	3	demolished														0
502	39	191703	7140101	1	10M	2010-10	8	34	34	3	demolished														0
503	39	191703	7140101	1	10M	2011-10	9	46	46	4	demolished														0
504	39	191703	7140101	1	10M	2012-10	10	58	58	5	demolished														0
505	39	191703	7140101	1	10M	2013-11	11	71	71	6	demolished														0
506	39	191703	7140101	1	10M	2014-11	12	84	84	7	demolished														0
507	39	191703	7140101	1	10M	2016-04	13	100	100	7	demolished														0
508	40	192124	7139869	1	10M	2007-10	1	0	0	0	occupied	1	qom	1	0	1	1	0	1	1	44	44	0	2	0	1
509	40	192124	7139869	1	10M	2008-04	2	4	4	1	occupied		qom	1	0	1	1	0	0	0	1	1	0	1	0	0
510	40	192124	7139869	1	10M	2008-08	3	8	8	1	occupied		qom	1	0	1	1	0	0	0	2	2	0	1	0	1
511	40	192124	7139869	1	10M	2008-11	4	12	12	1	occupied		qom	1	0	0	0	0	0	0	0	0	0	0	0	0
512	40	192124	7139869	1	10M	2009-05	5	17	17	2	occupied		qom	1	0	1	1	1	1	1	40	7	33	2	0	1
513	40	192124	7139869	1	10M	2009-11	6	22	22	2	occupied		qom	1	0	0	0	0	0	0	0	0	0	0	0	0
514	40	192124	7139869	1	10M	2010-04	7	28	28	3	occupied		qom	1	0	0	0	0	0	0	0	0	0	0	0	0
515	40	192124	7139869	1	10M	2010-10	8	34	34	3	occupied		qom	1	0	0	0	0	0	0	0	0	0	0	0	0
516	40	192124	7139869	1	10M	2011-10	9	46	46	4	occupied		qom	1	0	0	0	0	0	0	0	0	0	0	0	0
517	40	192124	7139869	1	10M	2012-10	10	58	58	5	occupied		qom	1	0	0	0	0	0	0	0	0	0	0	0	0
518	40	192124	7139869	1	10M	2013-11	11	71	71	6	occupied		qom	1	0	0	0	0	0	0	0	0	0	0	0	0
519	40	192124	7139869	1	10M	2014-11	12	84	84	7	occupied		qom	1	0	0	0	0	0	0	0	0	0	0	0	0
520	40	192124	7139869	1	10M	2016-04	13	100	100	7	occupied		qom	1	0	0	0	0	0	0	0	0	0	0	0	0
521	41	192964	7138634	1	10M	2007-10	1	0	0	0	occupied	1	creole	1	0	1	1	1	0	1	76	71	5	3	0	1
522	41	192964	7138634	1	10M	2008-04	2	4	4	1	occupied		creole	1	0	0	0	0	0	0	0	0	0	0	0	0
523	41	192964	7138634	1	10M	2008-08	3	8	8	1	occupied		creole	1	0	0	0	0	1	0	0	0	0	0	0	1
524	41	192964	7138634	1	10M	2008-11	4	12	12	1	occupied		creole	1	0	1	0	1	0	0	2	0	2	1	0	1
525	41	192964	7138634	1	10M	2009-05	5	17	17	2	occupied		creole	1	0	0	0	0	1	0	0	0	0	0	0	1
526	41	192964	7138634	1	10M	2009-11	6	22	22	2	occupied		creole	1	0	0	0	0	1	0	0	0	0	0	0	0
527	41	192964	7138634	1	10M	2010-04	7	28	28	3	occupied		creole	1	0	0	0	0	0	0	0	0	0	0	0	0
528	41	192964	7138634	1	10M	2010-10	8	34	34	3	occupied		creole	1	0	0	0	0	0	0	0	0	0	0	0	0
529	41	192964	7138634	1	10M	2011-10	9	46	46	4	occupied		creole	1	0	0	0	0	0	0	0	0	0	0	0	0
530	41	192964	7138634	1	10M	2012-10	10	58	58	5	occupied		creole	1	0	0	0	0	0	0	0	0	0	0	0	0
531	41	192964	7138634	1	10M	2013-11	11	71	71	6	occupied		creole	1	0	0	0	0	0	0	0	0	0	0	0	0
532	41	192964	7138634	1	10M	2014-11	12	84	84	7	occupied		creole	1	0	0	0	0	0	0	0	0	0	0	0	0
533	41	192964	7138634	1	10M	2016-04	13	100	100	7	occupied		creole	1	0	0	0	0	0	0	0	0	0	0	0	0
534	42	192592	7142622	1	10M	2007-10	1	0	0	0															0
535	42	192592	7142622	1	10M	2008-04	2	4	4	1	occupied	1	creole	1	0	0	0	0	0	0	0	0	0	0	0	0
536	42	192592	7142622	1	10M	2008-08	3	8	8	1	occupied		creole	1	0	0	0	0	0	0	0	0	0	0	0	0
537	42	192592	7142622	1	10M	2008-11	4	12	12	1	occupied		creole	1	0	1	1	0	0	0	1	1	0	1	0	1
538	42	192592	7142622	1	10M	2009-05	5	17	17	2	occupied		creole	1	0	0	0	0	0	0	0	0	0	0	0	0
539	42	192592	7142622	1	10M	2009-11	6	22	22	2	occupied		creole	1	0	0	0	0	0	0	0	0	0	0	0	0
540	42	192592	7142622	1	10M	2010-04	7	28	28	3	demolished														0
541	42	192592	7142622	1	10M	2010-10	8	34	34	3	demolished														0
542	42	192592	7142622	1	10M	2011-10	9	46	46	4	demolished														0
543	42	192592	7142622	1	10M	2012-10	10	58	58	5	demolished														0
544	42	192592	7142622	1	10M	2013-11	11	71	71	6	demolished														0
545	42	192592	7142622	1	10M	2014-11	12	84	84	7	demolished														0
546	42	192592	7142622	1	10M	2016-04	13	100	100	7	demolished														0
547	43	190459	7140991	1	10M	2007-10	1	0	0	0															0
548	43	190459	7140991	1	10M	2008-04	2	4	4	1	occupied	1	qom	1	0	0	0	0	0	0	0	0	0	0	0	1
549	43	190459	7140991	1	10M	2008-08	3	8	8	1	occupied		qom	1	0	0	0	0	0	0	0	0	0	0	0	0
550	43	190459	7140991	1	10M	2008-11	4	12	12	1	occupied		qom	1	0	0	0	0	0	0	0	0	0	0	0	0
551	43	190459	7140991	1	10M	2009-05	5	17	17	2	occupied		qom	1	0	0	0	0	0	0	0	0	0	0	0	0
552	43	190459	7140991	1	10M	2009-11	6	22	22	2	occupied		qom	1	0	0	0	0	0	0	0	0	0	0	0	0
553	43	190459	7140991	1	10M	2010-04	7	28	28	3	occupied		qom	1	0	0	0	0	0	0	0	0	0	0	0	0
554	43	190459	7140991	1	10M	2010-10	8	34	34	3	occupied		qom	1	0	0	0	0	0	0	0	0	0	0	0	0
555	43	190459	7140991	1	10M	2011-10	9	46	46	4	occupied		qom	1	0	0	0	0	0	0	0	0	0	0	0	0
556	43	190459	7140991	1	10M	2012-10	10	58	58	5	occupied		qom	1	0	0	0	0	0	0	0	0	0	0	0	0
557	43	190459	7140991	1	10M	2013-11	11	71	71	6	vacant														0	0
558	43	190459	7140991	1	10M	2014-11	12	84	84	7	vacant														0	0
559	43	190459	7140991	1	10M	2016-04	13	100	100	7	demolished														0
560	44	190250	7140985	1	10M	2007-10	1	0	0	0															0
561	44	190250	7140985	1	10M	2008-04	2	4	4	1	occupied	1	qom	1	0	0	0	0	0	0	0	0	0	0	0	1
562	44	190250	7140985	1	10M	2008-08	3	8	8	1	occupied		qom	1	0	0	0	0	1	0	0	0	0	0	0	0
563	44	190250	7140985	1	10M	2008-11	4	12	12	1	occupied		qom	1	0	0	0	0	0	0	0	0	0	0	0	0
564	44	190250	7140985	1	10M	2009-05	5	17	17	2	occupied		qom	1	0	0	0	0	0	0	0	0	0	0	0	0
565	44	190250	7140985	1	10M	2009-11	6	22	22	2	occupied		qom	1	0	0	0	0	0	0	0	0	0	0	0	0
566	44	190250	7140985	1	10M	2010-04	7	28	28	3	occupied		qom	1	0	0	0	0	0	0	0	0	0	0	0	0
567	44	190250	7140985	1	10M	2010-10	8	34	34	3	occupied		qom	1	0	0	0	0	0	0	0	0	0	0	0	0
568	44	190250	7140985	1	10M	2011-10	9	46	46	4	occupied		qom	1	0	0	0	0	0	0	0	0	0	0	0	0
569	44	190250	7140985	1	10M	2012-10	10	58	58	5	occupied		qom	1	0	0	0	0	0	0	0	0	0	0	0	0
570	44	190250	7140985	1	10M	2013-11	11	71	71	6	occupied		qom	1	0	0	0	0	0	0	0	0	0	0	0	0
571	44	190250	7140985	1	10M	2014-11	12	84	84	7	occupied		qom	1	0	0	0	0	0	0	0	0	0	0	0	0
572	44	190250	7140985	1	10M	2016-04	13	100	100	7	occupied		qom												0	0
573	45	190045	7141126	1	10M	2007-10	1	0	0	0															0
574	45	190045	7141126	1	10M	2008-04	2	4	4	1	occupied	1	qom												0	0
575	45	190045	7141126	1	10M	2008-08	3	8	8	1	occupied		qom	1	0	0	0	0	0	0	0	0	0	0	0	1
576	45	190045	7141126	1	10M	2008-11	4	12	12	1	occupied		qom	1	0	0	0	0	0	0	0	0	0	0	0	0
577	45	190045	7141126	1	10M	2009-05	5	17	17	2	occupied		qom	1	0	0	0	0	0	0	0	0	0	0	0	0
578	45	190045	7141126	1	10M	2009-11	6	22	22	2	occupied		qom	1	0	0	0	0	0	0	0	0	0	0	0	0
579	45	190045	7141126	1	10M	2010-04	7	28	28	3	occupied		qom	1	0	0	0	0	0	0	0	0	0	0	0	0
580	45	190045	7141126	1	10M	2010-10	8	34	34	3	occupied		qom	1	0	0	0	0	0	0	0	0	0	0	0	0
581	45	190045	7141126	1	10M	2011-10	9	46	46	4	occupied		qom												0	0
582	45	190045	7141126	1	10M	2012-10	10	58	58	5	occupied		qom	1	0	0	0	0	0	0	0	0	0	0	0	0
583	45	190045	7141126	1	10M	2013-11	11	71	71	6	occupied		qom	1	0	0	0	0	0	0	0	0	0	0	0	0
584	45	190045	7141126	1	10M	2014-11	12	84	84	7	occupied		qom												0	0
585	45	190045	7141126	1	10M	2016-04	13	100	100	7	occupied		qom												0	0
586	46	190469	7140903	1	10M	2007-10	1	0	0	0															0
587	46	190469	7140903	1	10M	2008-04	2	4	4	1	vacant	1		1	0	0	0	0	0	0	0	0	0	0	0	1
588	46	190469	7140903	1	10M	2008-08	3	8	8	1	vacant														0	0
589	46	190469	7140903	1	10M	2008-11	4	12	12	1	vacant														0	0
590	46	190469	7140903	1	10M	2009-05	5	17	17	2	vacant														0	0
591	46	190469	7140903	1	10M	2009-11	6	22	22	2	demolished														0
592	46	190469	7140903	1	10M	2010-04	7	28	28	3	demolished														0
593	46	190469	7140903	1	10M	2010-10	8	34	34	3	demolished														0
594	46	190469	7140903	1	10M	2011-10	9	46	46	4	demolished														0
595	46	190469	7140903	1	10M	2012-10	10	58	58	5	demolished														0
596	46	190469	7140903	1	10M	2013-11	11	71	71	6	demolished														0
597	46	190469	7140903	1	10M	2014-11	12	84	84	7	demolished														0
598	46	190469	7140903	1	10M	2016-04	13	100	100	7	demolished														0
599	47	190407	7141226	1	10M	2007-10	1	0	0	0	occupied	1	qom	1	0	1	1	1	0	0	20	6	14	2	0	0
600	47	190407	7141226	1	10M	2008-04	2	4	4	1	occupied		qom	1	0	1	1	0	0	0	1	1	0	1	0	1
601	47	190407	7141226	1	10M	2008-08	3	8	8	1	occupied		qom	1	0	0	0	0	0	0	0	0	0	0	0	0
602	47	190407	7141226	1	10M	2008-11	4	12	12	1	occupied		qom	1	0	0	0	0	1	0	0	0	0	0	0	0
603	47	190407	7141226	1	10M	2009-05	5	17	17	2	occupied		qom	1	0	0	0	0	0	0	0	0	0	0	0	0
604	47	190407	7141226	1	10M	2009-11	6	22	22	2	occupied		qom	1	0	0	0	0	0	0	0	0	0	0	0	0
605	47	190407	7141226	1	10M	2010-04	7	28	28	3	occupied		qom	1	0	0	0	0	0	0	0	0	0	0	0	0
606	47	190407	7141226	1	10M	2010-10	8	34	34	3	occupied		qom	1	0	0	0	0	0	0	0	0	0	0	0	0
607	47	190407	7141226	1	10M	2011-10	9	46	46	4	occupied		qom	1	0	0	0	0	0	0	0	0	0	0	0	0
608	47	190407	7141226	1	10M	2012-10	10	58	58	5	occupied		qom	1	0	0	0	0	0	0	0	0	0	0	0	0
609	47	190407	7141226	1	10M	2013-11	11	71	71	6	occupied		qom	1	0	0	0	0	0	0	0	0	0	0	0	0
610	47	190407	7141226	1	10M	2014-11	12	84	84	7	occupied		qom	1	0	0	0	0	0	0	0	0	0	0	0	0
611	47	190407	7141226	1	10M	2016-04	13	100	100	7	occupied		qom	1	0	0	0	0	0	0	0	0	0	0	0	0
612	48	190175	7141341	1	10M	2007-10	1	0	0	0															0
613	48	190175	7141341	1	10M	2008-04	2	4	4	1	vacant	1													0	0
614	48	190175	7141341	1	10M	2008-08	3	8	8	1	demolished														0
615	48	190175	7141341	1	10M	2008-11	4	12	12	1	demolished														0
616	48	190175	7141341	1	10M	2009-05	5	17	17	2	demolished														0
617	48	190175	7141341	1	10M	2009-11	6	22	22	2	demolished														0
618	48	190175	7141341	1	10M	2010-04	7	28	28	3	demolished														0
619	48	190175	7141341	1	10M	2010-10	8	34	34	3	demolished														0
620	48	190175	7141341	1	10M	2011-10	9	46	46	4	demolished														0
621	48	190175	7141341	1	10M	2012-10	10	58	58	5	demolished														0
622	48	190175	7141341	1	10M	2013-11	11	71	71	6	demolished														0
623	48	190175	7141341	1	10M	2014-11	12	84	84	7	demolished														0
624	48	190175	7141341	1	10M	2016-04	13	100	100	7	demolished														0
625	49	191863	7140783	1	10M	2007-10	1	0	0	0															0
626	49	191863	7140783	1	10M	2008-04	2	4	4	1															0
627	49	191863	7140783	1	10M	2008-08	3	8	8	1	occupied	1	qom	1	0	0	0	0	0	0	0	0	0	0	0	0
628	49	191863	7140783	1	10M	2008-11	4	12	12	1	occupied		qom	1	0	0	0	0	0	0	0	0	0	0	0	0
629	49	191863	7140783	1	10M	2009-05	5	17	17	2	demolished														0
630	49	191863	7140783	1	10M	2009-11	6	22	22	2	demolished														0
631	49	191863	7140783	1	10M	2010-04	7	28	28	3	demolished														0
632	49	191863	7140783	1	10M	2010-10	8	34	34	3	demolished														0
633	49	191863	7140783	1	10M	2011-10	9	46	46	4	demolished														0
634	49	191863	7140783	1	10M	2012-10	10	58	58	5	demolished														0
635	49	191863	7140783	1	10M	2013-11	11	71	71	6	demolished														0
636	49	191863	7140783	1	10M	2014-11	12	84	84	7	demolished														0
637	49	191863	7140783	1	10M	2016-04	13	100	100	7	demolished														0
638	50	191528	7140421	1	10M	2007-10	1	0	0	0															0
639	50	191528	7140421	1	10M	2008-04	2	4	4	1															0
640	50	191528	7140421	1	10M	2008-08	3	8	8	1	occupied	1	qom	1	0	0	0	0	0	0	0	0	0	0	0	0
641	50	191528	7140421	1	10M	2008-11	4	12	12	1	vacant														0	0
642	50	191528	7140421	1	10M	2009-05	5	17	17	2	demolished														0
643	50	191528	7140421	1	10M	2009-11	6	22	22	2	demolished														0
644	50	191528	7140421	1	10M	2010-04	7	28	28	3	demolished														0
645	50	191528	7140421	1	10M	2010-10	8	34	34	3	demolished														0
646	50	191528	7140421	1	10M	2011-10	9	46	46	4	demolished														0
647	50	191528	7140421	1	10M	2012-10	10	58	58	5	demolished														0
648	50	191528	7140421	1	10M	2013-11	11	71	71	6	demolished														0
649	50	191528	7140421	1	10M	2014-11	12	84	84	7	demolished														0
650	50	191528	7140421	1	10M	2016-04	13	100	100	7	demolished														0
651	51	194068	7138439	1	10M	2007-10	1	0	0	0															0
652	51	194068	7138439	1	10M	2008-04	2	4	4	1															0
653	51	194068	7138439	1	10M	2008-08	3	8	8	1	occupied	1	creole	1	0	0	0	0	0	0	0	0	0	0	0	0
654	51	194068	7138439	1	10M	2008-11	4	12	12	1	occupied		creole	1	0	0	0	0	0	0	0	0	0	0	0	0
655	51	194068	7138439	1	10M	2009-05	5	17	17	2	occupied		creole	1	0	0	0	0	0	0	0	0	0	0	0	0
656	51	194068	7138439	1	10M	2009-11	6	22	22	2	occupied		creole	1	0	0	0	0	0	0	0	0	0	0	0	0
657	51	194068	7138439	1	10M	2010-04	7	28	28	3	occupied		creole	1	0	0	0	0	0	0	0	0	0	0	0	0
658	51	194068	7138439	1	10M	2010-10	8	34	34	3	occupied		creole												0	0
659	51	194068	7138439	1	10M	2011-10	9	46	46	4	vacant														0	0
660	51	194068	7138439	1	10M	2012-10	10	58	58	5	occupied		creole												0	0
661	51	194068	7138439	1	10M	2013-11	11	71	71	6	occupied		creole												0	0
662	51	194068	7138439	1	10M	2014-11	12	84	84	7	occupied		creole												0	0
663	51	194068	7138439	1	10M	2016-04	13	100	100	7	occupied		creole												0	0
664	52	192521	7139429	1	10M	2007-10	1	0	0	0															0
665	52	192521	7139429	1	10M	2008-04	2	4	4	1															0
666	52	192521	7139429	1	10M	2008-08	3	8	8	1															0
667	52	192521	7139429	1	10M	2008-11	4	12	12	1															0
668	52	192521	7139429	1	10M	2009-05	5	17	17	2	vacant	1													0	0
669	52	192521	7139429	1	10M	2009-11	6	22	22	2	vacant														0	0
670	52	192521	7139429	1	10M	2010-04	7	28	28	3	vacant														0	0
671	52	192521	7139429	1	10M	2010-10	8	34	34	3	vacant														0	0
672	52	192521	7139429	1	10M	2011-10	9	46	46	4	vacant														0	0
673	52	192521	7139429	1	10M	2012-10	10	58	58	5	vacant														0	0
674	52	192521	7139429	1	10M	2013-11	11	71	71	6	vacant														0	0
675	52	192521	7139429	1	10M	2014-11	12	84	84	7	vacant														0	0
676	52	192521	7139429	1	10M	2016-04	13	100	100	7	demolished														0
677	53	193285	7140025	1	10M	2007-10	1	0	0	0															0
678	53	193285	7140025	1	10M	2008-04	2	4	4	1															0
679	53	193285	7140025	1	10M	2008-08	3	8	8	1															0
680	53	193285	7140025	1	10M	2008-11	4	12	12	1	occupied	1	qom	1	0	0	0	0	0	0	0	0	0	0	0	0
681	53	193285	7140025	1	10M	2009-05	5	17	17	2	occupied		qom	1	0	0	0	0	0	0	0	0	0	0	0	0
682	53	193285	7140025	1	10M	2009-11	6	22	22	2	occupied		qom	1	0	0	0	0	0	0	0	0	0	0	0	0
683	53	193285	7140025	1	10M	2010-04	7	28	28	3	occupied		qom	1	0	0	0	0	0	0	0	0	0	0	0	0
684	53	193285	7140025	1	10M	2010-10	8	34	34	3	occupied		qom	1	0	0	0	0	0	0	0	0	0	0	0	0
685	53	193285	7140025	1	10M	2011-10	9	46	46	4	occupied		qom	1	0	0	0	0	0	0	0	0	0	0	0	0
686	53	193285	7140025	1	10M	2012-10	10	58	58	5	occupied		qom												0	0
687	53	193285	7140025	1	10M	2013-11	11	71	71	6	vacant														0	0
688	53	193285	7140025	1	10M	2014-11	12	84	84	7	vacant														0	0
689	53	193285	7140025	1	10M	2016-04	13	100	100	7	vacant														0	0
690	54	191352	7140258	1	10M	2007-10	1	0	0	0															0
691	54	191352	7140258	1	10M	2008-04	2	4	4	1															0
692	54	191352	7140258	1	10M	2008-08	3	8	8	1															0
693	54	191352	7140258	1	10M	2008-11	4	12	12	1															0
694	54	191352	7140258	1	10M	2009-05	5	17	17	2	occupied	1	qom	1	0	0	0	0	0	0	0	0	0	0	0	0
695	54	191352	7140258	1	10M	2009-11	6	22	22	2	occupied		qom	1	0	0	0	0	0	0	0	0	0	0	0	0
696	54	191352	7140258	1	10M	2010-04	7	28	28	3	occupied		qom	1	0	0	0	0	0	0	0	0	0	0	0	0
697	54	191352	7140258	1	10M	2010-10	8	34	34	3	occupied		qom	1	0	0	0	0	0	0	0	0	0	0	0	0
698	54	191352	7140258	1	10M	2011-10	9	46	46	4	occupied		qom	1	0	0	0	0	0	0	0	0	0	0	0	0
699	54	191352	7140258	1	10M	2012-10	10	58	58	5	occupied		qom	1	0	0	0	0	0	0	0	0	0	0	0	0
700	54	191352	7140258	1	10M	2013-11	11	71	71	6	occupied		qom	1	0	0	0	0	0	0	0	0	0	0	0	0
701	54	191352	7140258	1	10M	2014-11	12	84	84	7	occupied		qom												0	0
702	54	191352	7140258	1	10M	2016-04	13	100	100	7	demolished														0
703	55	193068	7138471	1	10M	2007-10	1	0	0	0															0
704	55	193068	7138471	1	10M	2008-04	2	4	4	1															0
705	55	193068	7138471	1	10M	2008-08	3	8	8	1															0
706	55	193068	7138471	1	10M	2008-11	4	12	12	1															0
707	55	193068	7138471	1	10M	2009-05	5	17	17	2	occupied	1	creole	1	0	0	0	0	0	0	0	0	0	0	0	0
708	55	193068	7138471	1	10M	2009-11	6	22	22	2	occupied		creole	1	0	0	0	0	0	0	0	0	0	0	0	0
709	55	193068	7138471	1	10M	2010-04	7	28	28	3	demolished														0
710	55	193068	7138471	1	10M	2010-10	8	34	34	3	demolished														0
711	55	193068	7138471	1	10M	2011-10	9	46	46	4	demolished														0
712	55	193068	7138471	1	10M	2012-10	10	58	58	5	demolished														0
713	55	193068	7138471	1	10M	2013-11	11	71	71	6	demolished														0
714	55	193068	7138471	1	10M	2014-11	12	84	84	7	demolished														0
715	55	193068	7138471	1	10M	2016-04	13	100	100	7	demolished														0
716	56	194147	7141358	1	10M	2007-10	1	0	0	0															0
717	56	194147	7141358	1	10M	2008-04	2	4	4	1															0
718	56	194147	7141358	1	10M	2008-08	3	8	8	1															0
719	56	194147	7141358	1	10M	2008-11	4	12	12	1															0
720	56	194147	7141358	1	10M	2009-05	5	17	17	2															0
721	56	194147	7141358	1	10M	2009-11	6	22	22	2	occupied	1	qom	1	0	0	0	0	0	0	0	0	0	0	0	0
722	56	194147	7141358	1	10M	2010-04	7	28	28	3	occupied		qom	1	0	0	0	0	0	0	0	0	0	0	0	0
723	56	194147	7141358	1	10M	2010-10	8	34	34	3	occupied		qom	1	0	0	0	0	0	0	0	0	0	0	0	0
724	56	194147	7141358	1	10M	2011-10	9	46	46	4	occupied		qom	1	0	0	0	0	0	0	0	0	0	0	0	0
725	56	194147	7141358	1	10M	2012-10	10	58	58	5	occupied		qom	1	0	0	0	0	0	0	0	0	0	0	0	0
726	56	194147	7141358	1	10M	2013-11	11	71	71	6	occupied		qom	1	0	0	0	0	0	0	0	0	0	0	0	0
727	56	194147	7141358	1	10M	2014-11	12	84	84	7	occupied		qom												0	0
728	56	194147	7141358	1	10M	2016-04	13	100	100	7	occupied		qom												0	0
729	57	190522	7140889	1	10M	2007-10	1	0	0	0															0
730	57	190522	7140889	1	10M	2008-04	2	4	4	1															0
731	57	190522	7140889	1	10M	2008-08	3	8	8	1															0
732	57	190522	7140889	1	10M	2008-11	4	12	12	1															0
733	57	190522	7140889	1	10M	2009-05	5	17	17	2															0
734	57	190522	7140889	1	10M	2009-11	6	22	22	2	occupied	1	qom	1	0	0	0	0	0	0	0	0	0	0	0	0
735	57	190522	7140889	1	10M	2010-04	7	28	28	3	occupied		qom	1	0	0	0	0	0	0	0	0	0	0	0	0
736	57	190522	7140889	1	10M	2010-10	8	34	34	3	occupied		qom	1	0	0	0	0	0	0	0	0	0	0	0	0
737	57	190522	7140889	1	10M	2011-10	9	46	46	4	occupied		qom												0	0
738	57	190522	7140889	1	10M	2012-10	10	58	58	5	occupied		qom												0	0
739	57	190522	7140889	1	10M	2013-11	11	71	71	6	occupied		qom												0	0
740	57	190522	7140889	1	10M	2014-11	12	84	84	7	occupied		qom												0	0
741	57	190522	7140889	1	10M	2016-04	13	100	100	7	occupied		qom												0	0
742	58	191015	7142262	1	10M	2007-10	1	0	0	0															0
743	58	191015	7142262	1	10M	2008-04	2	4	4	1															0
744	58	191015	7142262	1	10M	2008-08	3	8	8	1															0
745	58	191015	7142262	1	10M	2008-11	4	12	12	1															0
746	58	191015	7142262	1	10M	2009-05	5	17	17	2															0
747	58	191015	7142262	1	10M	2009-11	6	22	22	2	occupied	1	qom	1	0	0	0	0	0	0	0	0	0	0	0	0
748	58	191015	7142262	1	10M	2010-04	7	28	28	3	occupied		qom	1	0	0	0	0	0	0	0	0	0	0	0	0
749	58	191015	7142262	1	10M	2010-10	8	34	34	3	occupied		qom	1	0	0	0	0	0	0	0	0	0	0	0	0
750	58	191015	7142262	1	10M	2011-10	9	46	46	4	vacant														0	0
751	58	191015	7142262	1	10M	2012-10	10	58	58	5	occupied		qom	1	0	0	0	0	0	0	0	0	0	0	0	0
752	58	191015	7142262	1	10M	2013-11	11	71	71	6	vacant			1	0	0	0	0	0	0	0	0	0	0	0	0
753	58	191015	7142262	1	10M	2014-11	12	84	84	7	vacant														0	0
754	58	191015	7142262	1	10M	2016-04	13	100	100	7	demolished														0
755	59	190313	7141368	1	10M	2007-10	1	0	0	0															0
756	59	190313	7141368	1	10M	2008-04	2	4	4	1															0
757	59	190313	7141368	1	10M	2008-08	3	8	8	1															0
758	59	190313	7141368	1	10M	2008-11	4	12	12	1															0
759	59	190313	7141368	1	10M	2009-05	5	17	17	2															0
760	59	190313	7141368	1	10M	2009-11	6	22	22	2															0
761	59	190313	7141368	1	10M	2010-04	7	28	28	3	occupied	1	qom	1	0	0	0	0	0	0	0	0	0	0	0	0
762	59	190313	7141368	1	10M	2010-10	8	34	34	3	occupied		qom												0	0
763	59	190313	7141368	1	10M	2011-10	9	46	46	4	occupied		qom	1	0	0	0	0	0	0	0	0	0	0	0	0
764	59	190313	7141368	1	10M	2012-10	10	58	58	5	occupied		qom	1	0	0	0	0	0	0	0	0	0	0	0	0
765	59	190313	7141368	1	10M	2013-11	11	71	71	6	occupied		qom	1	0	0	0	0	0	0	0	0	0	0	0	0
766	59	190313	7141368	1	10M	2014-11	12	84	84	7	occupied		qom	1	0	0	0	0	0	0	0	0	0	0	0	0
767	59	190313	7141368	1	10M	2016-04	13	100	100	7	occupied		qom												0	0
768	60	192111	7140866	1	10M	2007-10	1	0	0	0															0
769	60	192111	7140866	1	10M	2008-04	2	4	4	1															0
770	60	192111	7140866	1	10M	2008-08	3	8	8	1															0
771	60	192111	7140866	1	10M	2008-11	4	12	12	1															0
772	60	192111	7140866	1	10M	2009-05	5	17	17	2															0
773	60	192111	7140866	1	10M	2009-11	6	22	22	2															0
774	60	192111	7140866	1	10M	2010-04	7	28	28	3	occupied	1	qom	1	0	0	0	0	0	0	0	0	0	0	0	0
775	60	192111	7140866	1	10M	2010-10	8	34	34	3	occupied		qom												0	0
776	60	192111	7140866	1	10M	2011-10	9	46	46	4	occupied		qom												0	0
777	60	192111	7140866	1	10M	2012-10	10	58	58	5	occupied		qom												0	0
778	60	192111	7140866	1	10M	2013-11	11	71	71	6	demolished														0
779	60	192111	7140866	1	10M	2014-11	12	84	84	7	demolished														0
780	60	192111	7140866	1	10M	2016-04	13	100	100	7	demolished														0
781	61	191497	7140894	1	10M	2007-10	1	0	0	0															0
782	61	191497	7140894	1	10M	2008-04	2	4	4	1															0
783	61	191497	7140894	1	10M	2008-08	3	8	8	1															0
784	61	191497	7140894	1	10M	2008-11	4	12	12	1															0
785	61	191497	7140894	1	10M	2009-05	5	17	17	2															0
786	61	191497	7140894	1	10M	2009-11	6	22	22	2															0
787	61	191497	7140894	1	10M	2010-04	7	28	28	3	public building	1		1	0	0	0	0	0	0	0	0	0	0	0	0
788	61	191497	7140894	1	10M	2010-10	8	34	34	3	public building														0	0
789	61	191497	7140894	1	10M	2011-10	9	46	46	4	public building														0	0
790	61	191497	7140894	1	10M	2012-10	10	58	58	5	public building														0	0
791	61	191497	7140894	1	10M	2013-11	11	71	71	6	public building			1	0	0	0	0	0	0	0	0	0	0	0	0
792	61	191497	7140894	1	10M	2014-11	12	84	84	7	public building														0	0
793	61	191497	7140894	1	10M	2016-04	13	100	100	7	public building														0	0
794	62	192202	7139346	1	10M	2007-10	1	0	0	0															0
795	62	192202	7139346	1	10M	2008-04	2	4	4	1															0
796	62	192202	7139346	1	10M	2008-08	3	8	8	1															0
797	62	192202	7139346	1	10M	2008-11	4	12	12	1															0
798	62	192202	7139346	1	10M	2009-05	5	17	17	2															0
799	62	192202	7139346	1	10M	2009-11	6	22	22	2															0
800	62	192202	7139346	1	10M	2010-04	7	28	28	3															0
801	62	192202	7139346	1	10M	2010-10	8	34	34	3	occupied	1	qom	1	0	0	0	0	0	0	0	0	0	0	0	0
802	62	192202	7139346	1	10M	2011-10	9	46	46	4	occupied		qom		1										0	0
803	62	192202	7139346	1	10M	2012-10	10	58	58	5	occupied		qom	1	0	0	0	0	0	0	0	0	0	0	0	0
804	62	192202	7139346	1	10M	2013-11	11	71	71	6	occupied		qom	1	0	0	0	0	0	0	0	0	0	0	0	0
805	62	192202	7139346	1	10M	2014-11	12	84	84	7	occupied		qom												0	0
806	62	192202	7139346	1	10M	2016-04	13	100	100	7	occupied		qom	1	0	0	0	0	0	0	0	0	0	0	0	0
807	63	191683	7140824	1	10M	2007-10	1	0	0	0															0
808	63	191683	7140824	1	10M	2008-04	2	4	4	1															0
809	63	191683	7140824	1	10M	2008-08	3	8	8	1															0
810	63	191683	7140824	1	10M	2008-11	4	12	12	1															0
811	63	191683	7140824	1	10M	2009-05	5	17	17	2															0
812	63	191683	7140824	1	10M	2009-11	6	22	22	2															0
813	63	191683	7140824	1	10M	2010-04	7	28	28	3															0
814	63	191683	7140824	1	10M	2010-10	8	34	34	3	occupied	1	qom	1	0	0	0	0	0	0	0	0	0	0	0	0
815	63	191683	7140824	1	10M	2011-10	9	46	46	4	occupied		qom	1	0	0	0	0	0	0	0	0	0	0	0	0
816	63	191683	7140824	1	10M	2012-10	10	58	58	5	occupied		qom	1	0	0	0	0	0	0	0	0	0	0	0	0
817	63	191683	7140824	1	10M	2013-11	11	71	71	6	occupied		qom	1	0	0	0	0	0	0	0	0	0	0	0	0
818	63	191683	7140824	1	10M	2014-11	12	84	84	7	occupied		qom												0	0
819	63	191683	7140824	1	10M	2016-04	13	100	100	7	vacant														0	0
820	64	192410	7141279	1	10M	2007-10	1	0	0	0															0
821	64	192410	7141279	1	10M	2008-04	2	4	4	1															0
822	64	192410	7141279	1	10M	2008-08	3	8	8	1															0
823	64	192410	7141279	1	10M	2008-11	4	12	12	1															0
824	64	192410	7141279	1	10M	2009-05	5	17	17	2															0
825	64	192410	7141279	1	10M	2009-11	6	22	22	2															0
826	64	192410	7141279	1	10M	2010-04	7	28	28	3															0
827	64	192410	7141279	1	10M	2010-10	8	34	34	3	occupied	1	qom	1	0	0	0	0	0	0	0	0	0	0	0	0
828	64	192410	7141279	1	10M	2011-10	9	46	46	4	occupied		qom												0	0
829	64	192410	7141279	1	10M	2012-10	10	58	58	5	demolished														0
830	64	192410	7141279	1	10M	2013-11	11	71	71	6	demolished														0
831	64	192410	7141279	1	10M	2014-11	12	84	84	7	demolished														0
832	64	192410	7141279	1	10M	2016-04	13	100	100	7	demolished														0
833	65	191263	7141928	1	10M	2007-10	1	0	0	0															0
834	65	191263	7141928	1	10M	2008-04	2	4	4	1															0
835	65	191263	7141928	1	10M	2008-08	3	8	8	1															0
836	65	191263	7141928	1	10M	2008-11	4	12	12	1															0
837	65	191263	7141928	1	10M	2009-05	5	17	17	2															0
838	65	191263	7141928	1	10M	2009-11	6	22	22	2															0
839	65	191263	7141928	1	10M	2010-04	7	28	28	3															0
840	65	191263	7141928	1	10M	2010-10	8	34	34	3	occupied	1	qom	1	0	0	0	0	0	0	0	0	0	0	0	0
841	65	191263	7141928	1	10M	2011-10	9	46	46	4	occupied		qom												0	0
842	65	191263	7141928	1	10M	2012-10	10	58	58	5	occupied		qom												0	0
843	65	191263	7141928	1	10M	2013-11	11	71	71	6	occupied		qom	1	0	0	0	0	0	0	0	0	0	0	0	0
844	65	191263	7141928	1	10M	2014-11	12	84	84	7	vacant			1	0	0	0	0	0	0	0	0	0	0	0	0
845	65	191263	7141928	1	10M	2016-04	13	100	100	7	demolished														0
846	66	192569	7141905	1	10M	2007-10	1	0	0	0															0
847	66	192569	7141905	1	10M	2008-04	2	4	4	1															0
848	66	192569	7141905	1	10M	2008-08	3	8	8	1															0
849	66	192569	7141905	1	10M	2008-11	4	12	12	1															0
850	66	192569	7141905	1	10M	2009-05	5	17	17	2															0
851	66	192569	7141905	1	10M	2009-11	6	22	22	2															0
852	66	192569	7141905	1	10M	2010-04	7	28	28	3															0
853	66	192569	7141905	1	10M	2010-10	8	34	34	3	occupied	1	qom	1	0	0	0	0	0	0	0	0	0	0	0	0
854	66	192569	7141905	1	10M	2011-10	9	46	46	4	vacant														0	0
855	66	192569	7141905	1	10M	2012-10	10	58	58	5	occupied		qom	1	0	0	0	0	0	0	0	0	0	0	0	0
856	66	192569	7141905	1	10M	2013-11	11	71	71	6	vacant			1	0	0	0	0	0	0	0	0	0	0	0	0
857	66	192569	7141905	1	10M	2014-11	12	84	84	7	vacant			1	0	0	0	0	0	0	0	0	0	0	0	0
858	66	192569	7141905	1	10M	2016-04	13	100	100	7	vacant														0	0
859	67	191525	7140385	1	10M	2007-10	1	0	0	0															0
860	67	191525	7140385	1	10M	2008-04	2	4	4	1															0
861	67	191525	7140385	1	10M	2008-08	3	8	8	1															0
862	67	191525	7140385	1	10M	2008-11	4	12	12	1															0
863	67	191525	7140385	1	10M	2009-05	5	17	17	2															0
864	67	191525	7140385	1	10M	2009-11	6	22	22	2															0
865	67	191525	7140385	1	10M	2010-04	7	28	28	3															0
866	67	191525	7140385	1	10M	2010-10	8	34	34	3															0
867	67	191525	7140385	1	10M	2011-10	9	46	46	4	occupied	1	qom	1	0	0	0	0	0	0	0	0	0	0	0	0
868	67	191525	7140385	1	10M	2012-10	10	58	58	5	occupied		qom	1	0	0	0	0	0	0	0	0	0	0	0	0
869	67	191525	7140385	1	10M	2013-11	11	71	71	6	occupied		qom	1	0	0	0	0	0	0	0	0	0	0	0	0
870	67	191525	7140385	1	10M	2014-11	12	84	84	7	occupied		qom	1	0	0	0	0	0	0	0	0	0	0	0	0
871	67	191525	7140385	1	10M	2016-04	13	100	100	7	occupied		qom	1	0	0	0	0	0	0	0	0	0	0	0	0
872	68	190176	7140907	1	10M	2007-10	1	0	0	0															0
873	68	190176	7140907	1	10M	2008-04	2	4	4	1															0
874	68	190176	7140907	1	10M	2008-08	3	8	8	1															0
875	68	190176	7140907	1	10M	2008-11	4	12	12	1															0
876	68	190176	7140907	1	10M	2009-05	5	17	17	2															0
877	68	190176	7140907	1	10M	2009-11	6	22	22	2															0
878	68	190176	7140907	1	10M	2010-04	7	28	28	3															0
879	68	190176	7140907	1	10M	2010-10	8	34	34	3															0
880	68	190176	7140907	1	10M	2011-10	9	46	46	4															0
881	68	190176	7140907	1	10M	2012-10	10	58	58	5	occupied	1	qom												0	0
882	68	190176	7140907	1	10M	2013-11	11	71	71	6	demolished														0
883	68	190176	7140907	1	10M	2014-11	12	84	84	7	demolished														0
884	68	190176	7140907	1	10M	2016-04	13	100	100	7	demolished														0
885	69	190235	7141195	1	10M	2007-10	1	0	0	0															0
886	69	190235	7141195	1	10M	2008-04	2	4	4	1															0
887	69	190235	7141195	1	10M	2008-08	3	8	8	1															0
888	69	190235	7141195	1	10M	2008-11	4	12	12	1															0
889	69	190235	7141195	1	10M	2009-05	5	17	17	2															0
890	69	190235	7141195	1	10M	2009-11	6	22	22	2															0
891	69	190235	7141195	1	10M	2010-04	7	28	28	3															0
892	69	190235	7141195	1	10M	2010-10	8	34	34	3															0
893	69	190235	7141195	1	10M	2011-10	9	46	46	4															0
894	69	190235	7141195	1	10M	2012-10	10	58	58	5	occupied	1	qom	1	0	0	0	0	0	0	0	0	0	0	0	0
895	69	190235	7141195	1	10M	2013-11	11	71	71	6	occupied		qom	1	0	0	0	0	0	0	0	0	0	0	0	0
896	69	190235	7141195	1	10M	2014-11	12	84	84	7	occupied		qom	1	0	0	0	0	0	0	0	0	0	0	0	0
897	69	190235	7141195	1	10M	2016-04	13	100	100	7	occupied		qom	1	0	0	0	0	0	0	0	0	0	0	0	0
898	70	191325	7140631	1	10M	2007-10	1	0	0	0															0
899	70	191325	7140631	1	10M	2008-04	2	4	4	1															0
900	70	191325	7140631	1	10M	2008-08	3	8	8	1															0
901	70	191325	7140631	1	10M	2008-11	4	12	12	1															0
902	70	191325	7140631	1	10M	2009-05	5	17	17	2															0
903	70	191325	7140631	1	10M	2009-11	6	22	22	2															0
904	70	191325	7140631	1	10M	2010-04	7	28	28	3															0
905	70	191325	7140631	1	10M	2010-10	8	34	34	3															0
906	70	191325	7140631	1	10M	2011-10	9	46	46	4															0
907	70	191325	7140631	1	10M	2012-10	10	58	58	5	occupied	1	creole	1	0	0	0	0	0	0	0	0	0	0	0	0
908	70	191325	7140631	1	10M	2013-11	11	71	71	6	occupied		creole	1	0	0	0	0	0	0	0	0	0	0	0	0
909	70	191325	7140631	1	10M	2014-11	12	84	84	7	occupied		creole	1	0	0	0	0	0	0	0	0	0	0	0	0
910	70	191325	7140631	1	10M	2016-04	13	100	100	7	demolished														0
911	71	192783	7141902	1	10M	2007-10	1	0	0	0															0
912	71	192783	7141902	1	10M	2008-04	2	4	4	1															0
913	71	192783	7141902	1	10M	2008-08	3	8	8	1															0
914	71	192783	7141902	1	10M	2008-11	4	12	12	1															0
915	71	192783	7141902	1	10M	2009-05	5	17	17	2															0
916	71	192783	7141902	1	10M	2009-11	6	22	22	2															0
917	71	192783	7141902	1	10M	2010-04	7	28	28	3															0
918	71	192783	7141902	1	10M	2010-10	8	34	34	3															0
919	71	192783	7141902	1	10M	2011-10	9	46	46	4															0
920	71	192783	7141902	1	10M	2012-10	10	58	58	5	public building	1													0	0
921	71	192783	7141902	1	10M	2013-11	11	71	71	6	public building			1	0	0	0	0	0	0	0	0	0	0	0	0
922	71	192783	7141902	1	10M	2014-11	12	84	84	7	public building			1	0	0	0	0	0	0	0	0	0	0	0	0
923	71	192783	7141902	1	10M	2016-04	13	100	100	7	public building														0	0
924	72	190778	7140913	1	10M	2007-10	1	0	0	0															0
925	72	190778	7140913	1	10M	2008-04	2	4	4	1															0
926	72	190778	7140913	1	10M	2008-08	3	8	8	1															0
927	72	190778	7140913	1	10M	2008-11	4	12	12	1															0
928	72	190778	7140913	1	10M	2009-05	5	17	17	2															0
929	72	190778	7140913	1	10M	2009-11	6	22	22	2															0
930	72	190778	7140913	1	10M	2010-04	7	28	28	3															0
931	72	190778	7140913	1	10M	2010-10	8	34	34	3															0
932	72	190778	7140913	1	10M	2011-10	9	46	46	4															0
933	72	190778	7140913	1	10M	2012-10	10	58	58	5	occupied	1	qom												0	0
934	72	190778	7140913	1	10M	2013-11	11	71	71	6	occupied		qom	1	0	1	1	0	0	1	2	2	0	1	0	1
935	72	190778	7140913	1	10M	2014-11	12	84	84	7	vacant			1	0	0	0	0	0	0	0	0	0	0	0	0
936	72	190778	7140913	1	10M	2016-04	13	100	100	7	occupied		qom												0	0
937	73	191369	7141700	1	10M	2007-10	1	0	0	0															0
938	73	191369	7141700	1	10M	2008-04	2	4	4	1															0
939	73	191369	7141700	1	10M	2008-08	3	8	8	1															0
940	73	191369	7141700	1	10M	2008-11	4	12	12	1															0
941	73	191369	7141700	1	10M	2009-05	5	17	17	2															0
942	73	191369	7141700	1	10M	2009-11	6	22	22	2															0
943	73	191369	7141700	1	10M	2010-04	7	28	28	3															0
944	73	191369	7141700	1	10M	2010-10	8	34	34	3															0
945	73	191369	7141700	1	10M	2011-10	9	46	46	4															0
946	73	191369	7141700	1	10M	2012-10	10	58	58	5	occupied	1	qom												0	0
947	73	191369	7141700	1	10M	2013-11	11	71	71	6	occupied		qom	1	0	0	0	0	0	0	0	0	0	0	0	0
948	73	191369	7141700	1	10M	2014-11	12	84	84	7	vacant														0	0
949	73	191369	7141700	1	10M	2016-04	13	100	100	7	demolished														0
950	74	193038	7138699	1	10M	2007-10	1	0	0	0															0
951	74	193038	7138699	1	10M	2008-04	2	4	4	1															0
952	74	193038	7138699	1	10M	2008-08	3	8	8	1															0
953	74	193038	7138699	1	10M	2008-11	4	12	12	1															0
954	74	193038	7138699	1	10M	2009-05	5	17	17	2															0
955	74	193038	7138699	1	10M	2009-11	6	22	22	2															0
956	74	193038	7138699	1	10M	2010-04	7	28	28	3															0
957	74	193038	7138699	1	10M	2010-10	8	34	34	3															0
958	74	193038	7138699	1	10M	2011-10	9	46	46	4															0
959	74	193038	7138699	1	10M	2012-10	10	58	58	5															0
960	74	193038	7138699	1	10M	2013-11	11	71	71	6	occupied	1	creole	1	0	0	0	0	0	0	0	0	0	0	0	0
961	74	193038	7138699	1	10M	2014-11	12	84	84	7	occupied		creole												0	0
962	74	193038	7138699	1	10M	2016-04	13	100	100	7	occupied		creole												0	0
963	75	191424	7140258	1	10M	2007-10	1	0	0	0															0
964	75	191424	7140258	1	10M	2008-04	2	4	4	1															0
965	75	191424	7140258	1	10M	2008-08	3	8	8	1															0
966	75	191424	7140258	1	10M	2008-11	4	12	12	1															0
967	75	191424	7140258	1	10M	2009-05	5	17	17	2															0
968	75	191424	7140258	1	10M	2009-11	6	22	22	2															0
969	75	191424	7140258	1	10M	2010-04	7	28	28	3															0
970	75	191424	7140258	1	10M	2010-10	8	34	34	3															0
971	75	191424	7140258	1	10M	2011-10	9	46	46	4															0
972	75	191424	7140258	1	10M	2012-10	10	58	58	5															0
973	75	191424	7140258	1	10M	2013-11	11	71	71	6	vacant	1													0	0
974	75	191424	7140258	1	10M	2014-11	12	84	84	7	vacant														0	0
975	75	191424	7140258	1	10M	2016-04	13	100	100	7	demolished														0
976	76	191526	7140767	1	10M	2007-10	1	0	0	0															0
977	76	191526	7140767	1	10M	2008-04	2	4	4	1															0
978	76	191526	7140767	1	10M	2008-08	3	8	8	1															0
979	76	191526	7140767	1	10M	2008-11	4	12	12	1															0
980	76	191526	7140767	1	10M	2009-05	5	17	17	2															0
981	76	191526	7140767	1	10M	2009-11	6	22	22	2															0
982	76	191526	7140767	1	10M	2010-04	7	28	28	3															0
983	76	191526	7140767	1	10M	2010-10	8	34	34	3															0
984	76	191526	7140767	1	10M	2011-10	9	46	46	4															0
985	76	191526	7140767	1	10M	2012-10	10	58	58	5															0
986	76	191526	7140767	1	10M	2013-11	11	71	71	6	occupied	1	qom	1	0	0	0	0	0	0	0	0	0	0	0	0
987	76	191526	7140767	1	10M	2014-11	12	84	84	7	occupied		qom	1	0	0	0	0	0	0	0	0	0	0	0	0
988	76	191526	7140767	1	10M	2016-04	13	100	100	7	occupied		qom	1	0	0	0	0	0	0	0	0	0	0	0	0
989	77			1	10M	2007-10	1	0	0	0															0
990	77			1	10M	2008-04	2	4	4	1															0
991	77			1	10M	2008-08	3	8	8	1															0
992	77			1	10M	2008-11	4	12	12	1															0
993	77			1	10M	2009-05	5	17	17	2															0
994	77			1	10M	2009-11	6	22	22	2															0
995	77			1	10M	2010-04	7	28	28	3															0
996	77			1	10M	2010-10	8	34	34	3															0
997	77			1	10M	2011-10	9	46	46	4															0
998	77			1	10M	2012-10	10	58	58	5															0
999	77			1	10M	2013-11	11	71	71	6															0
1000	77			1	10M	2014-11	12	84	84	7	occupied	1	qom	1	0	0	0	0	0	0	0	0	0	0	0	0
1001	77			1	10M	2016-04	13	100	100	7	occupied		qom												0	0
1002	78	190609	7142742	1	10M	2007-10	1	0	0	0															0
1003	78	190609	7142742	1	10M	2008-04	2	4	4	1															0
1004	78	190609	7142742	1	10M	2008-08	3	8	8	1															0
1005	78	190609	7142742	1	10M	2008-11	4	12	12	1															0
1006	78	190609	7142742	1	10M	2009-05	5	17	17	2															0
1007	78	190609	7142742	1	10M	2009-11	6	22	22	2															0
1008	78	190609	7142742	1	10M	2010-04	7	28	28	3															0
1009	78	190609	7142742	1	10M	2010-10	8	34	34	3															0
1010	78	190609	7142742	1	10M	2011-10	9	46	46	4															0
1011	78	190609	7142742	1	10M	2012-10	10	58	58	5															0
1012	78	190609	7142742	1	10M	2013-11	11	71	71	6	occupied	1	creole	1	0	0	0	0	0	0	0	0	0	0	0	0
1013	78	190609	7142742	1	10M	2014-11	12	84	84	7	occupied		creole	1	0	0	0	0	0	0	0	0	0	0	0	0
1014	78	190609	7142742	1	10M	2016-04	13	100	100	7	occupied		creole												0	0
1015	79	190675	7142911	1	10M	2007-10	1	0	0	0															0
1016	79	190675	7142911	1	10M	2008-04	2	4	4	1															0
1017	79	190675	7142911	1	10M	2008-08	3	8	8	1															0
1018	79	190675	7142911	1	10M	2008-11	4	12	12	1															0
1019	79	190675	7142911	1	10M	2009-05	5	17	17	2															0
1020	79	190675	7142911	1	10M	2009-11	6	22	22	2															0
1021	79	190675	7142911	1	10M	2010-04	7	28	28	3															0
1022	79	190675	7142911	1	10M	2010-10	8	34	34	3															0
1023	79	190675	7142911	1	10M	2011-10	9	46	46	4															0
1024	79	190675	7142911	1	10M	2012-10	10	58	58	5															0
1025	79	190675	7142911	1	10M	2013-11	11	71	71	6	occupied	1	creole	1	0	0	0	0	0	0	0	0	0	0	0	0
1026	79	190675	7142911	1	10M	2014-11	12	84	84	7	occupied		creole												0	0
1027	79	190675	7142911	1	10M	2016-04	13	100	100	7	occupied		creole	1	0	0	0	0	0	0	0	0	0	0	0	0
1028	80	191089	7142056	1	10M	2007-10	1	0	0	0															0
1029	80	191089	7142056	1	10M	2008-04	2	4	4	1															0
1030	80	191089	7142056	1	10M	2008-08	3	8	8	1															0
1031	80	191089	7142056	1	10M	2008-11	4	12	12	1															0
1032	80	191089	7142056	1	10M	2009-05	5	17	17	2															0
1033	80	191089	7142056	1	10M	2009-11	6	22	22	2															0
1034	80	191089	7142056	1	10M	2010-04	7	28	28	3															0
1035	80	191089	7142056	1	10M	2010-10	8	34	34	3															0
1036	80	191089	7142056	1	10M	2011-10	9	46	46	4															0
1037	80	191089	7142056	1	10M	2012-10	10	58	58	5															0
1038	80	191089	7142056	1	10M	2013-11	11	71	71	6	occupied	1	creole												0	0
1039	80	191089	7142056	1	10M	2014-11	12	84	84	7	occupied		creole	1	0	0	0	0	0	0	0	0	0	0	0	0
1040	80	191089	7142056	1	10M	2016-04	13	100	100	7	occupied		creole	1	0	0	0	0	0	0	0	0	0	0	0	0
1041	81	192115	7141941	1	10M	2007-10	1	0	0	0															0
1042	81	192115	7141941	1	10M	2008-04	2	4	4	1															0
1043	81	192115	7141941	1	10M	2008-08	3	8	8	1															0
1044	81	192115	7141941	1	10M	2008-11	4	12	12	1															0
1045	81	192115	7141941	1	10M	2009-05	5	17	17	2															0
1046	81	192115	7141941	1	10M	2009-11	6	22	22	2															0
1047	81	192115	7141941	1	10M	2010-04	7	28	28	3															0
1048	81	192115	7141941	1	10M	2010-10	8	34	34	3															0
1049	81	192115	7141941	1	10M	2011-10	9	46	46	4															0
1050	81	192115	7141941	1	10M	2012-10	10	58	58	5															0
1051	81	192115	7141941	1	10M	2013-11	11	71	71	6	occupied	1	qom	1	0	0	0	0	0	0	0	0	0	0	0	0
1052	81	192115	7141941	1	10M	2014-11	12	84	84	7	demolished														0
1053	81	192115	7141941	1	10M	2016-04	13	100	100	7	demolished														0
1054	82	193385	7141991	1	10M	2007-10	1	0	0	0															0
1055	82	193385	7141991	1	10M	2008-04	2	4	4	1															0
1056	82	193385	7141991	1	10M	2008-08	3	8	8	1															0
1057	82	193385	7141991	1	10M	2008-11	4	12	12	1															0
1058	82	193385	7141991	1	10M	2009-05	5	17	17	2															0
1059	82	193385	7141991	1	10M	2009-11	6	22	22	2															0
1060	82	193385	7141991	1	10M	2010-04	7	28	28	3															0
1061	82	193385	7141991	1	10M	2010-10	8	34	34	3															0
1062	82	193385	7141991	1	10M	2011-10	9	46	46	4															0
1063	82	193385	7141991	1	10M	2012-10	10	58	58	5															0
1064	82	193385	7141991	1	10M	2013-11	11	71	71	6	vacant	1													0	0
1065	82	193385	7141991	1	10M	2014-11	12	84	84	7	vacant														0	0
1066	82	193385	7141991	1	10M	2016-04	13	100	100	7	vacant														0	0
1067	83	192047	7139977	1	10M	2007-10	1	0	0	0															0
1068	83	192047	7139977	1	10M	2008-04	2	4	4	1															0
1069	83	192047	7139977	1	10M	2008-08	3	8	8	1															0
1070	83	192047	7139977	1	10M	2008-11	4	12	12	1															0
1071	83	192047	7139977	1	10M	2009-05	5	17	17	2															0
1072	83	192047	7139977	1	10M	2009-11	6	22	22	2															0
1073	83	192047	7139977	1	10M	2010-04	7	28	28	3															0
1074	83	192047	7139977	1	10M	2010-10	8	34	34	3															0
1075	83	192047	7139977	1	10M	2011-10	9	46	46	4															0
1076	83	192047	7139977	1	10M	2012-10	10	58	58	5															0
1077	83	192047	7139977	1	10M	2013-11	11	71	71	6	occupied	1	qom	1	0	0	0	0	0	0	0	0	0	0	0	0
1078	83	192047	7139977	1	10M	2014-11	12	84	84	7	occupied		qom	1	0	0	0	0	0	0	0	0	0	0	0	0
1079	83	192047	7139977	1	10M	2016-04	13	100	100	7	vacant														0	0
1080	84	190430	7141187	1	10M	2007-10	1	0	0	0															0
1081	84	190430	7141187	1	10M	2008-04	2	4	4	1															0
1082	84	190430	7141187	1	10M	2008-08	3	8	8	1															0
1083	84	190430	7141187	1	10M	2008-11	4	12	12	1															0
1084	84	190430	7141187	1	10M	2009-05	5	17	17	2															0
1085	84	190430	7141187	1	10M	2009-11	6	22	22	2															0
1086	84	190430	7141187	1	10M	2010-04	7	28	28	3															0
1087	84	190430	7141187	1	10M	2010-10	8	34	34	3															0
1088	84	190430	7141187	1	10M	2011-10	9	46	46	4															0
1089	84	190430	7141187	1	10M	2012-10	10	58	58	5															0
1090	84	190430	7141187	1	10M	2013-11	11	71	71	6															0
1091	84	190430	7141187	1	10M	2014-11	12	84	84	7															0
1092	84	190430	7141187	1	10M	2016-04	13	100	100	7	occupied	1	qom	1	0	0	0	0	0	0	0	0	0	0	0	0
1093	85	191327	7141763	1	10M	2007-10	1	0	0	0															0
1094	85	191327	7141763	1	10M	2008-04	2	4	4	1															0
1095	85	191327	7141763	1	10M	2008-08	3	8	8	1															0
1096	85	191327	7141763	1	10M	2008-11	4	12	12	1															0
1097	85	191327	7141763	1	10M	2009-05	5	17	17	2															0
1098	85	191327	7141763	1	10M	2009-11	6	22	22	2															0
1099	85	191327	7141763	1	10M	2010-04	7	28	28	3															0
1100	85	191327	7141763	1	10M	2010-10	8	34	34	3															0
1101	85	191327	7141763	1	10M	2011-10	9	46	46	4															0
1102	85	191327	7141763	1	10M	2012-10	10	58	58	5															0
1103	85	191327	7141763	1	10M	2013-11	11	71	71	6															0
1104	85	191327	7141763	1	10M	2014-11	12	84	84	7															0
1105	85	191327	7141763	1	10M	2016-04	13	100	100	7	occupied	1	qom	1	0	0	0	0	0	0	0	0	0	0	0	0
1106	86			1	10M	2007-10	1	0	0	0															0
1107	86			1	10M	2008-04	2	4	4	1															0
1108	86			1	10M	2008-08	3	8	8	1															0
1109	86			1	10M	2008-11	4	12	12	1															0
1110	86			1	10M	2009-05	5	17	17	2															0
1111	86			1	10M	2009-11	6	22	22	2															0
1112	86			1	10M	2010-04	7	28	28	3															0
1113	86			1	10M	2010-10	8	34	34	3															0
1114	86			1	10M	2011-10	9	46	46	4															0
1115	86			1	10M	2012-10	10	58	58	5															0
1116	86			1	10M	2013-11	11	71	71	6															0
1117	86			1	10M	2014-11	12	84	84	7															0
1118	86			1	10M	2016-04	13	100	100	7	occupied	1													0	0
1119	87	191601	7141281	1	10M	2007-10	1	0	0	0															0
1120	87	191601	7141281	1	10M	2008-04	2	4	4	1															0
1121	87	191601	7141281	1	10M	2008-08	3	8	8	1															0
1122	87	191601	7141281	1	10M	2008-11	4	12	12	1															0
1123	87	191601	7141281	1	10M	2009-05	5	17	17	2															0
1124	87	191601	7141281	1	10M	2009-11	6	22	22	2															0
1125	87	191601	7141281	1	10M	2010-04	7	28	28	3															0
1126	87	191601	7141281	1	10M	2010-10	8	34	34	3															0
1127	87	191601	7141281	1	10M	2011-10	9	46	46	4															0
1128	87	191601	7141281	1	10M	2012-10	10	58	58	5															0
1129	87	191601	7141281	1	10M	2013-11	11	71	71	6															0
1130	87	191601	7141281	1	10M	2014-11	12	84	84	7															0
1131	87	191601	7141281	1	10M	2016-04	13	100	100	7	occupied	1	qom	1	0	0	0	0	0	0	0	0	0	0	0	0
1132	88	191601	7141259	1	10M	2007-10	1	0	0	0															0
1133	88	191601	7141259	1	10M	2008-04	2	4	4	1															0
1134	88	191601	7141259	1	10M	2008-08	3	8	8	1															0
1135	88	191601	7141259	1	10M	2008-11	4	12	12	1															0
1136	88	191601	7141259	1	10M	2009-05	5	17	17	2															0
1137	88	191601	7141259	1	10M	2009-11	6	22	22	2															0
1138	88	191601	7141259	1	10M	2010-04	7	28	28	3															0
1139	88	191601	7141259	1	10M	2010-10	8	34	34	3															0
1140	88	191601	7141259	1	10M	2011-10	9	46	46	4															0
1141	88	191601	7141259	1	10M	2012-10	10	58	58	5															0
1142	88	191601	7141259	1	10M	2013-11	11	71	71	6															0
1143	88	191601	7141259	1	10M	2014-11	12	84	84	7															0
1144	88	191601	7141259	1	10M	2016-04	13	100	100	7	occupied	1	qom	1	0	0	0	0	0	0	0	0	0	0	0	0
1145	89	191250	7140401	1	10M	2007-10	1	0	0	0															0
1146	89	191250	7140401	1	10M	2008-04	2	4	4	1															0
1147	89	191250	7140401	1	10M	2008-08	3	8	8	1															0
1148	89	191250	7140401	1	10M	2008-11	4	12	12	1															0
1149	89	191250	7140401	1	10M	2009-05	5	17	17	2															0
1150	89	191250	7140401	1	10M	2009-11	6	22	22	2															0
1151	89	191250	7140401	1	10M	2010-04	7	28	28	3															0
1152	89	191250	7140401	1	10M	2010-10	8	34	34	3															0
1153	89	191250	7140401	1	10M	2011-10	9	46	46	4															0
1154	89	191250	7140401	1	10M	2012-10	10	58	58	5															0
1155	89	191250	7140401	1	10M	2013-11	11	71	71	6															0
1156	89	191250	7140401	1	10M	2014-11	12	84	84	7															0
1157	89	191250	7140401	1	10M	2016-04	13	100	100	7	occupied	1	qom	1	0	0	0	0	0	0	0	0	0	0	0	0
1158	90	191414	7140473	1	10M	2007-10	1	0	0	0															0
1159	90	191414	7140473	1	10M	2008-04	2	4	4	1															0
1160	90	191414	7140473	1	10M	2008-08	3	8	8	1															0
1161	90	191414	7140473	1	10M	2008-11	4	12	12	1															0
1162	90	191414	7140473	1	10M	2009-05	5	17	17	2															0
1163	90	191414	7140473	1	10M	2009-11	6	22	22	2															0
1164	90	191414	7140473	1	10M	2010-04	7	28	28	3															0
1165	90	191414	7140473	1	10M	2010-10	8	34	34	3															0
1166	90	191414	7140473	1	10M	2011-10	9	46	46	4															0
1167	90	191414	7140473	1	10M	2012-10	10	58	58	5															0
1168	90	191414	7140473	1	10M	2013-11	11	71	71	6															0
1169	90	191414	7140473	1	10M	2014-11	12	84	84	7															0
1170	90	191414	7140473	1	10M	2016-04	13	100	100	7	occupied	1	creole	1	0	0	0	0	0	0	0	0	0	0	0	0
1171	91	207931	7131295	1	3L	2007-10	1	0	0	0	occupied	1	creole	1	0	0	0	0	0	0	0	0	0	0	0	1
1172	91	207931	7131295	1	3L	2008-04	2	4	4	1	occupied		creole	1	0	0	0	0	0	0	0	0	0	0	0	0
1173	91	207931	7131295	1	3L	2008-08	3	8	8	1	occupied		creole	1	0	0	0	0	0	0	0	0	0	0	0	0
1174	91	207931	7131295	1	3L	2008-11	4	12	12	1	occupied		creole	1	0	0	0	0	0	0	0	0	0	0	0	0
1175	91	207931	7131295	1	3L	2009-05	5	17	17	2	vacant			1	0	0	0	0	0	0	0	0	0	0	0	0
1176	91	207931	7131295	1	3L	2009-11	6	22	22	2	vacant			1	0	0	0	0	0	0	0	0	0	0	0	0
1177	91	207931	7131295	1	3L	2010-04	7	28	28	3	occupied		creole	1	0	0	0	0	0	0	0	0	0	0	0	0
1178	91	207931	7131295	1	3L	2010-10	8	34	34	3	occupied		creole												0	0
1179	91	207931	7131295	1	3L	2011-10	9	46	46	4	occupied		creole	1	0	1	0	1	0	0	6	0	6	1	0	1
1180	91	207931	7131295	1	3L	2012-10	10	58	58	5	occupied		creole												0	0
1181	91	207931	7131295	1	3L	2013-11	11	71	71	6	occupied		creole	1	0	0	0	0	0	0	0	0	0	0	0	0
1182	91	207931	7131295	1	3L	2014-11	12	84	84	7	occupied		creole												0	0
1183	91	207931	7131295	1	3L	2016-04	13	100	100	7	occupied		creole	1	0	0	0	0	0	0	0	0	0	0	0	0
1184	92	208020	7131473	1	3L	2007-10	1	0	0	0	occupied	1	creole	1	0	0	0	0	0	0	0	0	0	0	0	1
1185	92	208020	7131473	1	3L	2008-04	2	4	4	1	occupied		creole	1	0	0	0	0	0	0	0	0	0	0	0	0
1186	92	208020	7131473	1	3L	2008-08	3	8	8	1	occupied		creole	1	0	0	0	0	0	0	0	0	0	0	0	0
1187	92	208020	7131473	1	3L	2008-11	4	12	12	1	occupied		creole	1	0	0	0	0	0	0	0	0	0	0	0	0
1188	92	208020	7131473	1	3L	2009-05	5	17	17	2	occupied		creole	1	0	0	0	0	0	0	0	0	0	0	0	0
1189	92	208020	7131473	1	3L	2009-11	6	22	22	2	occupied		creole	1	0	0	0	0	0	0	0	0	0	0	0	0
1190	92	208020	7131473	1	3L	2010-04	7	28	28	3	vacant			1	0	0	0	0	0	0	0	0	0	0	0	0
1191	92	208020	7131473	1	3L	2010-10	8	34	34	3	vacant														0	0
1192	92	208020	7131473	1	3L	2011-10	9	46	46	4	vacant														0	0
1193	92	208020	7131473	1	3L	2012-10	10	58	58	5	vacant														0	0
1194	92	208020	7131473	1	3L	2013-11	11	71	71	6	vacant			1	0	0	0	0	0	0	0	0	0	0	0	0
1195	92	208020	7131473	1	3L	2014-11	12	84	84	7	vacant														0	0
1196	92	208020	7131473	1	3L	2016-04	13	100	100	7	vacant														0	0
1197	93	207503	7131398	1	3L	2007-10	1	0	0	0	vacant	1													0	1
1198	93	207503	7131398	1	3L	2008-04	2	4	4	1	vacant			1	0	0	0	0	0	0	0	0	0	0	0	0
1199	93	207503	7131398	1	3L	2008-08	3	8	8	1	vacant			1	0	0	0	0	0	0	0	0	0	0	0	0
1200	93	207503	7131398	1	3L	2008-11	4	12	12	1	vacant														0	0
1201	93	207503	7131398	1	3L	2009-05	5	17	17	2	vacant			1	0	0	0	0	0	0	0	0	0	0	0	0
1202	93	207503	7131398	1	3L	2009-11	6	22	22	2	vacant			1	0	0	0	0	0	0	0	0	0	0	0	0
1203	93	207503	7131398	1	3L	2010-04	7	28	28	3	vacant			1	0	0	0	0	0	0	0	0	0	0	0	0
1204	93	207503	7131398	1	3L	2010-10	8	34	34	3	vacant														0	0
1205	93	207503	7131398	1	3L	2011-10	9	46	46	4	vacant														0	0
1206	93	207503	7131398	1	3L	2012-10	10	58	58	5	occupied		creole	1	0	0	0	0	0	0	0	0	0	0	0	0
1207	93	207503	7131398	1	3L	2013-11	11	71	71	6	occupied		creole	1	0	0	0	0	0	0	0	0	0	0	0	0
1208	93	207503	7131398	1	3L	2014-11	12	84	84	7	vacant														0	0
1209	93	207503	7131398	1	3L	2016-04	13	100	100	7	occupied		creole												0	0
1210	94	207659	7131673	1	3L	2007-10	1	0	0	0	occupied	1	creole	1	0	0	0	0	0	0	0	0	0	0	0	1
1211	94	207659	7131673	1	3L	2008-04	2	4	4	1	occupied		creole	1	0	0	0	0	0	0	0	0	0	0	0	0
1212	94	207659	7131673	1	3L	2008-08	3	8	8	1	occupied		creole	1	0	0	0	0	0	0	0	0	0	0	0	0
1213	94	207659	7131673	1	3L	2008-11	4	12	12	1	occupied		creole	1	0	0	0	0	0	0	0	0	0	0	0	0
1214	94	207659	7131673	1	3L	2009-05	5	17	17	2	occupied		creole	1	0	0	0	0	0	0	0	0	0	0	0	0
1215	94	207659	7131673	1	3L	2009-11	6	22	22	2	occupied		creole	1	0	0	0	0	0	0	0	0	0	0	0	0
1216	94	207659	7131673	1	3L	2010-04	7	28	28	3	occupied		creole	1	0	0	0	0	0	0	0	0	0	0	0	0
1217	94	207659	7131673	1	3L	2010-10	8	34	34	3	occupied		creole	1	0	0	0	0	0	0	0	0	0	0	0	0
1218	94	207659	7131673	1	3L	2011-10	9	46	46	4	occupied		creole	1	0	0	0	0	0	0	0	0	0	0	0	0
1219	94	207659	7131673	1	3L	2012-10	10	58	58	5	occupied		creole	1	0	0	0	0	0	0	0	0	0	0	0	0
1220	94	207659	7131673	1	3L	2013-11	11	71	71	6	occupied		creole	1	0	0	0	0	0	0	0	0	0	0	0	0
1221	94	207659	7131673	1	3L	2014-11	12	84	84	7	occupied		creole	1	0	0	0	0	0	0	0	0	0	0	0	0
1222	94	207659	7131673	1	3L	2016-04	13	100	100	7	occupied		creole	1	0	0	0	0	0	0	0	0	0	0	0	0
1223	95	207698	7131794	1	3L	2007-10	1	0	0	0	occupied	1	creole	1	0	1	1	0	0	0	29	29	0	1	0	1
1224	95	207698	7131794	1	3L	2008-04	2	4	4	1	vacant			1	0	0	0	0	0	0	0	0	0	0	0	0
1225	95	207698	7131794	1	3L	2008-08	3	8	8	1	vacant			1	0	0	0	0	0	0	0	0	0	0	0	0
1226	95	207698	7131794	1	3L	2008-11	4	12	12	1	vacant														0	0
1227	95	207698	7131794	1	3L	2009-05	5	17	17	2	vacant			1	0	0	0	0	0	0	0	0	0	0	0	0
1228	95	207698	7131794	1	3L	2009-11	6	22	22	2	demolished														0
1229	95	207698	7131794	1	3L	2010-04	7	28	28	3	demolished														0
1230	95	207698	7131794	1	3L	2010-10	8	34	34	3	demolished														0
1231	95	207698	7131794	1	3L	2011-10	9	46	46	4	demolished														0
1232	95	207698	7131794	1	3L	2012-10	10	58	58	5	demolished														0
1233	95	207698	7131794	1	3L	2013-11	11	71	71	6	demolished														0
1234	95	207698	7131794	1	3L	2014-11	12	84	84	7	demolished														0
1235	95	207698	7131794	1	3L	2016-04	13	100	100	7	demolished														0
1236	96	206872	7130728	1	3L	2007-10	1	0	0	0	occupied	1	creole	1	0	1	0	1	0	0	18	0	18	2	0	1
1237	96	206872	7130728	1	3L	2008-04	2	4	4	1	occupied		creole	1	0	0	0	0	0	0	0	0	0	0	0	0
1238	96	206872	7130728	1	3L	2008-08	3	8	8	1	occupied		creole	1	0	0	0	0	0	0	0	0	0	0	0	0
1239	96	206872	7130728	1	3L	2008-11	4	12	12	1	occupied		creole	1	0	0	0	0	0	0	0	0	0	0	0	0
1240	96	206872	7130728	1	3L	2009-05	5	17	17	2	occupied		creole	1	0	0	0	0	0	0	0	0	0	0	0	0
1241	96	206872	7130728	1	3L	2009-11	6	22	22	2	occupied		creole	1	0	0	0	0	0	0	0	0	0	0	0	0
1242	96	206872	7130728	1	3L	2010-04	7	28	28	3	occupied		creole	1	0	0	0	0	0	0	0	0	0	0	0	0
1243	96	206872	7130728	1	3L	2010-10	8	34	34	3	occupied		creole	1	0	0	0	0	0	0	0	0	0	0	0	0
1244	96	206872	7130728	1	3L	2011-10	9	46	46	4	occupied		creole	1	0	0	0	0	0	0	0	0	0	0	0	0
1245	96	206872	7130728	1	3L	2012-10	10	58	58	5	occupied		creole	1	0	0	0	0	0	0	0	0	0	0	0	0
1246	96	206872	7130728	1	3L	2013-11	11	71	71	6	occupied		creole	1	0	0	0	0	0	0	0	0	0	0	0	0
1247	96	206872	7130728	1	3L	2014-11	12	84	84	7	occupied		creole	1	0	0	0	0	0	0	0	0	0	0	0	0
1248	96	206872	7130728	1	3L	2016-04	13	100	100	7	occupied		creole	1	0	0	0	0	0	0	0	0	0	0	0	0
1249	97	206891	7132167	1	3L	2007-10	1	0	0	0	occupied	1	creole	1	0	0	0	0	0	0	0	0	0	0	0	1
1250	97	206891	7132167	1	3L	2008-04	2	4	4	1	occupied		creole	1	0	0	0	0	0	0	0	0	0	0	0	0
1251	97	206891	7132167	1	3L	2008-08	3	8	8	1	occupied		creole	1	0	0	0	0	0	0	0	0	0	0	0	0
1252	97	206891	7132167	1	3L	2008-11	4	12	12	1	occupied		creole	1	0	0	0	0	0	0	0	0	0	0	0	0
1253	97	206891	7132167	1	3L	2009-05	5	17	17	2	occupied		creole		1									0	0	0
1254	97	206891	7132167	1	3L	2009-11	6	22	22	2	occupied		creole	1	0	0	0	0	0	0	0	0	0	0	0	0
1255	97	206891	7132167	1	3L	2010-04	7	28	28	3	occupied		creole	1	0	0	0	0	0	0	0	0	0	0	0	0
1256	97	206891	7132167	1	3L	2010-10	8	34	34	3	occupied		creole	1	0	0	0	0	0	0	0	0	0	0	0	0
1257	97	206891	7132167	1	3L	2011-10	9	46	46	4	occupied		creole												0	0
1258	97	206891	7132167	1	3L	2012-10	10	58	58	5	occupied		creole												0	0
1259	97	206891	7132167	1	3L	2013-11	11	71	71	6	occupied		creole		1										0	0
1260	97	206891	7132167	1	3L	2014-11	12	84	84	7	occupied		creole												0	0
1261	97	206891	7132167	1	3L	2016-04	13	100	100	7	occupied		creole												0	0
1262	98	206215	7131263	1	3L	2007-10	1	0	0	0	occupied	1	creole	1	0	0	0	0	0	0	0	0	0	0	0	1
1263	98	206215	7131263	1	3L	2008-04	2	4	4	1	occupied		creole	1	0	0	0	0	0	0	0	0	0	0	0	0
1264	98	206215	7131263	1	3L	2008-08	3	8	8	1	occupied		creole	1	0	0	0	0	0	0	0	0	0	0	0	0
1265	98	206215	7131263	1	3L	2008-11	4	12	12	1	occupied		creole	1	0	1	1	0	0	0	26	26	0	1	0	1
1266	98	206215	7131263	1	3L	2009-05	5	17	17	2	occupied		creole	1	0	0	0	0	0	0	0	0	0	0	0	0
1267	98	206215	7131263	1	3L	2009-11	6	22	22	2	occupied		creole	1	0	0	0	0	0	0	0	0	0	0	0	0
1268	98	206215	7131263	1	3L	2010-04	7	28	28	3	occupied		creole	1	0	0	0	0	0	0	0	0	0	0	0	0
1269	98	206215	7131263	1	3L	2010-10	8	34	34	3	occupied		creole	1	0	1	1	0	0	0	1	1	0	1	0	1
1270	98	206215	7131263	1	3L	2011-10	9	46	46	4	occupied		creole												0	0
1271	98	206215	7131263	1	3L	2012-10	10	58	58	5	occupied		creole	1	0	1	0	1	0	1	25	0	25	1	0	1
1272	98	206215	7131263	1	3L	2013-11	11	71	71	6	vacant														0	0
1273	98	206215	7131263	1	3L	2014-11	12	84	84	7	vacant														0	0
1274	98	206215	7131263	1	3L	2016-04	13	100	100	7	vacant														0	0
1275	99	206023	7131770	1	3L	2007-10	1	0	0	0	occupied	1	creole	1	0	1	0	1	0	0	2	0	2	2	0	1
1276	99	206023	7131770	1	3L	2008-04	2	4	4	1	occupied		creole	1	0	0	0	0	0	0	0	0	0	0	0	0
1277	99	206023	7131770	1	3L	2008-08	3	8	8	1	occupied		creole	1	0	0	0	0	0	0	0	0	0	0	0	0
1278	99	206023	7131770	1	3L	2008-11	4	12	12	1	occupied		creole	1	0	0	0	0	1	0	0	0	0	0	0	0
1279	99	206023	7131770	1	3L	2009-05	5	17	17	2	occupied		creole	1	0	0	0	0	0	0	0	0	0	0	0	0
1280	99	206023	7131770	1	3L	2009-11	6	22	22	2	occupied		creole	1	0	0	0	0	0	0	0	0	0	0	0	0
1281	99	206023	7131770	1	3L	2010-04	7	28	28	3	occupied		creole	1	0	0	0	0	0	0	0	0	0	0	0	0
1282	99	206023	7131770	1	3L	2010-10	8	34	34	3	occupied		creole	1	0	0	0	0	0	0	0	0	0	0	0	0
1283	99	206023	7131770	1	3L	2011-10	9	46	46	4	occupied		creole	1	0	0	0	0	0	0	0	0	0	0	0	0
1284	99	206023	7131770	1	3L	2012-10	10	58	58	5	occupied		creole	1	0	0	0	0	1	0	0	0	0	0	0	1
1285	99	206023	7131770	1	3L	2013-11	11	71	71	6	occupied		creole	1	0	0	0	0	0	0	0	0	0	0	0	0
1286	99	206023	7131770	1	3L	2014-11	12	84	84	7	occupied		creole	1	0	0	0	0	0	0	0	0	0	0	0	0
1287	99	206023	7131770	1	3L	2016-04	13	100	100	7	occupied		creole	1	0	0	0	0	0	0	0	0	0	0	0	0
1288	100	205522	7131715	1	3L	2007-10	1	0	0	0	occupied	1	creole	1	0	0	0	0	0	0	0	0	0	0	0	1
1289	100	205522	7131715	1	3L	2008-04	2	4	4	1	occupied		creole	1	0	0	0	0	0	0	0	0	0	0	0	0
1290	100	205522	7131715	1	3L	2008-08	3	8	8	1	occupied		creole	1	0	0	0	0	0	0	0	0	0	0	0	0
1291	100	205522	7131715	1	3L	2008-11	4	12	12	1	occupied		creole	1	0	0	0	0	0	0	0	0	0	0	0	0
1292	100	205522	7131715	1	3L	2009-05	5	17	17	2	occupied		creole	1	0	0	0	0	0	0	0	0	0	0	0	0
1293	100	205522	7131715	1	3L	2009-11	6	22	22	2	occupied		creole	1	0	0	0	0	0	0	0	0	0	0	0	0
1294	100	205522	7131715	1	3L	2010-04	7	28	28	3	occupied		creole	1	0	0	0	0	0	0	0	0	0	0	0	0
1295	100	205522	7131715	1	3L	2010-10	8	34	34	3	occupied		creole	1	0	0	0	0	0	0	0	0	0	0	0	0
1296	100	205522	7131715	1	3L	2011-10	9	46	46	4	occupied		creole	1	0	0	0	0	0	0	0	0	0	0	0	0
1297	100	205522	7131715	1	3L	2012-10	10	58	58	5	occupied		creole	1	0	0	0	0	0	0	0	0	0	0	0	0
1298	100	205522	7131715	1	3L	2013-11	11	71	71	6	occupied		creole	1	0	0	0	0	0	0	0	0	0	0	0	0
1299	100	205522	7131715	1	3L	2014-11	12	84	84	7	occupied		creole	1	0	0	0	0	0	0	0	0	0	0	0	0
1300	100	205522	7131715	1	3L	2016-04	13	100	100	7	occupied		creole	1	0	0	0	0	0	0	0	0	0	0	0	0
1301	101	205247	7131842	1	3L	2007-10	1	0	0	0	occupied	1	creole	1	0	0	0	0	1	0	0	0	0	0	0	1
1302	101	205247	7131842	1	3L	2008-04	2	4	4	1	occupied		creole	1	0	0	0	0	0	0	0	0	0	0	0	0
1303	101	205247	7131842	1	3L	2008-08	3	8	8	1	occupied		creole	1	0	0	0	0	0	0	0	0	0	0	0	0
1304	101	205247	7131842	1	3L	2008-11	4	12	12	1	occupied		creole	1	0	0	0	0	0	0	0	0	0	0	0	0
1305	101	205247	7131842	1	3L	2009-05	5	17	17	2	occupied		creole	1	0	0	0	0	0	0	0	0	0	0	0	0
1306	101	205247	7131842	1	3L	2009-11	6	22	22	2	occupied		creole	1	0	0	0	0	0	0	0	0	0	0	0	0
1307	101	205247	7131842	1	3L	2010-04	7	28	28	3	occupied		creole	1	0	0	0	0	0	0	0	0	0	0	0	0
1308	101	205247	7131842	1	3L	2010-10	8	34	34	3	occupied		creole	1	0	0	0	0	0	0	0	0	0	0	0	0
1309	101	205247	7131842	1	3L	2011-10	9	46	46	4	occupied		creole	1	0	0	0	0	0	0	0	0	0	0	0	0
1310	101	205247	7131842	1	3L	2012-10	10	58	58	5	occupied		creole	1	0	0	0	0	0	0	0	0	0	0	0	0
1311	101	205247	7131842	1	3L	2013-11	11	71	71	6	occupied		creole	1	0	0	0	0	0	0	0	0	0	0	0	0
1312	101	205247	7131842	1	3L	2014-11	12	84	84	7	occupied		creole	1	0	0	0	0	0	0	0	0	0	0	0	0
1313	101	205247	7131842	1	3L	2016-04	13	100	100	7	occupied		creole	1	0	0	0	0	0	0	0	0	0	0	0	0
1314	102	205202	7131686	1	3L	2007-10	1	0	0	0	occupied	1	creole	1	0	0	0	0	0	0	0	0	0	0	0	1
1315	102	205202	7131686	1	3L	2008-04	2	4	4	1	occupied		creole	1	0	0	0	0	0	0	0	0	0	0	0	0
1316	102	205202	7131686	1	3L	2008-08	3	8	8	1	occupied		creole	1	0	0	0	0	0	0	0	0	0	0	0	0
1317	102	205202	7131686	1	3L	2008-11	4	12	12	1	occupied		creole	1	0	0	0	0	0	0	0	0	0	0	0	0
1318	102	205202	7131686	1	3L	2009-05	5	17	17	2	occupied		creole	1	0	0	0	0	0	0	0	0	0	0	0	0
1319	102	205202	7131686	1	3L	2009-11	6	22	22	2	occupied		creole	1	0	0	0	0	0	0	0	0	0	0	0	0
1320	102	205202	7131686	1	3L	2010-04	7	28	28	3	occupied		creole	1	0	0	0	0	0	0	0	0	0	0	0	0
1321	102	205202	7131686	1	3L	2010-10	8	34	34	3	occupied		creole	1	0	0	0	0	0	0	0	0	0	0	0	0
1322	102	205202	7131686	1	3L	2011-10	9	46	46	4	occupied		creole	1	0	0	0	0	0	0	0	0	0	0	0	0
1323	102	205202	7131686	1	3L	2012-10	10	58	58	5	occupied		creole	1	0	0	0	0	0	0	0	0	0	0	0	0
1324	102	205202	7131686	1	3L	2013-11	11	71	71	6	occupied		creole	1	0	0	0	0	0	0	0	0	0	0	0	0
1325	102	205202	7131686	1	3L	2014-11	12	84	84	7	occupied		creole												0	0
1326	102	205202	7131686	1	3L	2016-04	13	100	100	7	occupied		creole	1	0	0	0	0	0	0	0	0	0	0	0	0
1327	103	205303	7132105	1	3L	2007-10	1	0	0	0	occupied	1	qom	1	0	1	1	0	1	1	5	5	0	1	0	1
1328	103	205303	7132105	1	3L	2008-04	2	4	4	1	occupied		qom	1	0	0	0	0	0	0	0	0	0	0	0	0
1329	103	205303	7132105	1	3L	2008-08	3	8	8	1	occupied		qom	1	0	0	0	0	0	0	0	0	0	0	0	0
1330	103	205303	7132105	1	3L	2008-11	4	12	12	1	occupied		qom	1	0	0	0	0	0	0	0	0	0	0	0	0
1331	103	205303	7132105	1	3L	2009-05	5	17	17	2	occupied		qom	1	0	0	0	0	0	0	0	0	0	0	0	0
1332	103	205303	7132105	1	3L	2009-11	6	22	22	2	occupied		qom	1	0	0	0	0	0	0	0	0	0	0	0	0
1333	103	205303	7132105	1	3L	2010-04	7	28	28	3	occupied		qom	1	0	0	0	0	0	0	0	0	0	0	0	0
1334	103	205303	7132105	1	3L	2010-10	8	34	34	3	occupied		qom	1	0	0	0	0	0	0	0	0	0	0	0	0
1335	103	205303	7132105	1	3L	2011-10	9	46	46	4	occupied		qom	1	0	0	0	0	0	0	0	0	0	0	0	0
1336	103	205303	7132105	1	3L	2012-10	10	58	58	5	occupied		qom	1	0	0	0	0	0	0	0	0	0	0	0	0
1337	103	205303	7132105	1	3L	2013-11	11	71	71	6	occupied		qom	1	0	0	0	0	0	0	0	0	0	0	0	0
1338	103	205303	7132105	1	3L	2014-11	12	84	84	7	occupied		qom	1	0	0	0	0	0	0	0	0	0	0	0	0
1339	103	205303	7132105	1	3L	2016-04	13	100	100	7	occupied		qom	1	0	0	0	0	0	0	0	0	0	0	0	0
1340	104	205298	7132294	1	3L	2007-10	1	0	0	0	occupied	1	qom	1	0	0	0	0	1	0	0	0	0	0	0	1
1341	104	205298	7132294	1	3L	2008-04	2	4	4	1	occupied		qom	1	0	0	0	0	0	0	0	0	0	0	0	0
1342	104	205298	7132294	1	3L	2008-08	3	8	8	1	occupied		qom	1	0	0	0	0	1	0	0	0	0	0	0	0
1343	104	205298	7132294	1	3L	2008-11	4	12	12	1	occupied		qom	1	0	0	0	0	0	0	0	0	0	0	0	0
1344	104	205298	7132294	1	3L	2009-05	5	17	17	2	occupied		qom	1	0	0	0	0	0	0	0	0	0	0	0	0
1345	104	205298	7132294	1	3L	2009-11	6	22	22	2	occupied		qom	1	0	0	0	0	0	0	0	0	0	0	0	0
1346	104	205298	7132294	1	3L	2010-04	7	28	28	3	occupied		qom	1	0	0	0	0	0	0	0	0	0	0	0	0
1347	104	205298	7132294	1	3L	2010-10	8	34	34	3	occupied		qom	1	0	0	0	0	0	0	0	0	0	0	0	0
1348	104	205298	7132294	1	3L	2011-10	9	46	46	4	occupied		qom	1	0	0	0	0	0	0	0	0	0	0	0	0
1349	104	205298	7132294	1	3L	2012-10	10	58	58	5	occupied		qom	1	0	0	0	0	0	0	0	0	0	0	0	0
1350	104	205298	7132294	1	3L	2013-11	11	71	71	6	occupied		qom	1	0	0	0	0	0	0	0	0	0	0	0	0
1351	104	205298	7132294	1	3L	2014-11	12	84	84	7	occupied		qom												0	0
1352	104	205298	7132294	1	3L	2016-04	13	100	100	7	occupied		qom	1	0	0	0	0	0	0	0	0	0	0	0	0
1353	105	205298	7132370	1	3L	2007-10	1	0	0	0	occupied	1	qom	1	0	1	1	0	0	0	13	13	0	1	0	1
1354	105	205298	7132370	1	3L	2008-04	2	4	4	1	occupied		qom	1	0	0	0	0	0	0	0	0	0	0	0	0
1355	105	205298	7132370	1	3L	2008-08	3	8	8	1	occupied		qom	1	0	0	0	0	0	0	0	0	0	0	0	0
1356	105	205298	7132370	1	3L	2008-11	4	12	12	1	occupied		qom	1	0	0	0	0	0	0	0	0	0	0	0	0
1357	105	205298	7132370	1	3L	2009-05	5	17	17	2	occupied		qom	1	0	0	0	0	0	0	0	0	0	0	0	0
1358	105	205298	7132370	1	3L	2009-11	6	22	22	2	occupied		qom	1	0	0	0	0	0	0	0	0	0	0	0	0
1359	105	205298	7132370	1	3L	2010-04	7	28	28	3	occupied		qom	1	0	0	0	0	0	0	0	0	0	0	0	0
1360	105	205298	7132370	1	3L	2010-10	8	34	34	3	occupied		qom	1	0	0	0	0	0	0	0	0	0	0	0	0
1361	105	205298	7132370	1	3L	2011-10	9	46	46	4	occupied		qom	1	0	1	1	0	0	0	10	10	0	1	0	1
1362	105	205298	7132370	1	3L	2012-10	10	58	58	5	occupied		qom	1	0	0	0	0	0	0	0	0	0	0	0	0
1363	105	205298	7132370	1	3L	2013-11	11	71	71	6	occupied		qom	1	0	0	0	0	0	0	0	0	0	0	0	0
1364	105	205298	7132370	1	3L	2014-11	12	84	84	7	occupied		qom												0	0
1365	105	205298	7132370	1	3L	2016-04	13	100	100	7	occupied		qom	1	0	0	0	0	0	0	0	0	0	0	0	0
1366	106	205252	7132285	1	3L	2007-10	1	0	0	0	public building	1		1	0	1	1	0	0	0	8	8	0	1	0	1
1367	106	205252	7132285	1	3L	2008-04	2	4	4	1	occupied		qom	1	0	0	0	0	0	0	0	0	0	0	0	0
1368	106	205252	7132285	1	3L	2008-08	3	8	8	1	occupied		qom	1	0	0	0	0	0	0	0	0	0	0	0	0
1369	106	205252	7132285	1	3L	2008-11	4	12	12	1	occupied		qom	1	0	0	0	0	0	0	0	0	0	0	0	0
1370	106	205252	7132285	1	3L	2009-05	5	17	17	2	public building														0	0
1371	106	205252	7132285	1	3L	2009-11	6	22	22	2	public building														0	0
1372	106	205252	7132285	1	3L	2010-04	7	28	28	3	occupied		qom	1	0	0	0	0	0	0	0	0	0	0	0	0
1373	106	205252	7132285	1	3L	2010-10	8	34	34	3	occupied		qom	1	0	0	0	0	0	0	0	0	0	0	0	0
1374	106	205252	7132285	1	3L	2011-10	9	46	46	4	public building														0	0
1375	106	205252	7132285	1	3L	2012-10	10	58	58	5	public building														0	0
1376	106	205252	7132285	1	3L	2013-11	11	71	71	6	occupied		qom	1	0	0	0	0	0	0	0	0	0	0	0	0
1377	106	205252	7132285	1	3L	2014-11	12	84	84	7	occupied		qom												0	0
1378	106	205252	7132285	1	3L	2016-04	13	100	100	7	occupied		qom	1	0	0	0	0	0	0	0	0	0	0	0	0
1379	107	205198	7132545	1	3L	2007-10	1	0	0	0	occupied	1	qom	1	0	0	0	0	0	0	0	0	0	0	0	1
1380	107	205198	7132545	1	3L	2008-04	2	4	4	1	occupied		qom	1	0	0	0	0	0	0	0	0	0	0	0	0
1381	107	205198	7132545	1	3L	2008-08	3	8	8	1	occupied		qom	1	0	0	0	0	0	0	0	0	0	0	0	0
1382	107	205198	7132545	1	3L	2008-11	4	12	12	1	occupied		qom	1	0	0	0	0	0	0	0	0	0	0	0	0
1383	107	205198	7132545	1	3L	2009-05	5	17	17	2	occupied		qom	1	0	0	0	0	0	0	0	0	0	0	0	0
1384	107	205198	7132545	1	3L	2009-11	6	22	22	2	occupied		qom	1	0	0	0	0	0	0	0	0	0	0	0	0
1385	107	205198	7132545	1	3L	2010-04	7	28	28	3	occupied		qom	1	0	0	0	0	0	0	0	0	0	0	0	0
1386	107	205198	7132545	1	3L	2010-10	8	34	34	3	occupied		qom	1	0	0	0	0	0	0	0	0	0	0	0	0
1387	107	205198	7132545	1	3L	2011-10	9	46	46	4	occupied		qom	1	0	0	0	0	0	0	0	0	0	0	0	0
1388	107	205198	7132545	1	3L	2012-10	10	58	58	5	occupied		qom	1	0	0	0	0	0	0	0	0	0	0	0	0
1389	107	205198	7132545	1	3L	2013-11	11	71	71	6	occupied		qom	1	0	0	0	0	0	0	0	0	0	0	0	0
1390	107	205198	7132545	1	3L	2014-11	12	84	84	7	occupied		qom												0	0
1391	107	205198	7132545	1	3L	2016-04	13	100	100	7	occupied		qom	1	0	0	0	0	0	0	0	0	0	0	0	0
1392	108	205178	7132567	1	3L	2007-10	1	0	0	0	public building	1													0	1
1393	108	205178	7132567	1	3L	2008-04	2	4	4	1	public building			1	0	0	0	0	0	0	0	0	0	0	0	0
1394	108	205178	7132567	1	3L	2008-08	3	8	8	1	public building														0	0
1395	108	205178	7132567	1	3L	2008-11	4	12	12	1	public building														0	0
1396	108	205178	7132567	1	3L	2009-05	5	17	17	2	public building														0	0
1397	108	205178	7132567	1	3L	2009-11	6	22	22	2	public building														0	0
1398	108	205178	7132567	1	3L	2010-04	7	28	28	3	public building														0	0
1399	108	205178	7132567	1	3L	2010-10	8	34	34	3	public building														0	0
1400	108	205178	7132567	1	3L	2011-10	9	46	46	4	public building														0	0
1401	108	205178	7132567	1	3L	2012-10	10	58	58	5	public building														0	0
1402	108	205178	7132567	1	3L	2013-11	11	71	71	6	public building			1	0	0	0	0	0	0	0	0	0	0	0	0
1403	108	205178	7132567	1	3L	2014-11	12	84	84	7	public building														0	0
1404	108	205178	7132567	1	3L	2016-04	13	100	100	7	public building			1	0	0	0	0	0	0	0	0	0	0	0	0
1405	109	205195	7132654	1	3L	2007-10	1	0	0	0	occupied	1	qom	1	0	1	1	0	0	0	1	1	0	1	0	1
1406	109	205195	7132654	1	3L	2008-04	2	4	4	1	occupied		qom	1	0	0	0	0	0	0	0	0	0	0	0	0
1407	109	205195	7132654	1	3L	2008-08	3	8	8	1	occupied		qom	1	0	0	0	0	0	0	0	0	0	0	0	0
1408	109	205195	7132654	1	3L	2008-11	4	12	12	1	occupied		qom	1	0	0	0	0	0	0	0	0	0	0	0	0
1409	109	205195	7132654	1	3L	2009-05	5	17	17	2	occupied		qom	1	0	0	0	0	0	0	0	0	0	0	0	0
1410	109	205195	7132654	1	3L	2009-11	6	22	22	2	occupied		qom	1	0	0	0	0	0	0	0	0	0	0	0	0
1411	109	205195	7132654	1	3L	2010-04	7	28	28	3	occupied		qom	1	0	0	0	0	0	0	0	0	0	0	0	0
1412	109	205195	7132654	1	3L	2010-10	8	34	34	3	occupied		qom	1	0	0	0	0	0	0	0	0	0	0	0	0
1413	109	205195	7132654	1	3L	2011-10	9	46	46	4	occupied		qom	1	0	0	0	0	0	0	0	0	0	0	0	0
1414	109	205195	7132654	1	3L	2012-10	10	58	58	5	occupied		qom	1	0	0	0	0	0	0	0	0	0	0	0	0
1415	109	205195	7132654	1	3L	2013-11	11	71	71	6	occupied		qom	1	0	0	0	0	0	0	0	0	0	0	0	0
1416	109	205195	7132654	1	3L	2014-11	12	84	84	7	occupied		qom												0	0
1417	109	205195	7132654	1	3L	2016-04	13	100	100	7	occupied		qom	1	0	0	0	0	0	0	0	0	0	0	0	0
1418	110	205229	7132717	1	3L	2007-10	1	0	0	0	occupied	1	qom	1	0	1	1	0	1	1	30	30	0	2	0	1
1419	110	205229	7132717	1	3L	2008-04	2	4	4	1	occupied		qom	1	0	0	0	0	1	0	0	0	0	0	0	0
1420	110	205229	7132717	1	3L	2008-08	3	8	8	1	occupied		qom	1	0	0	0	0	0	0	0	0	0	0	0	1
1421	110	205229	7132717	1	3L	2008-11	4	12	12	1	occupied		qom	1	0	0	0	0	0	0	0	0	0	0	0	0
1422	110	205229	7132717	1	3L	2009-05	5	17	17	2	occupied		qom	1	0	0	0	0	0	0	0	0	0	0	0	0
1423	110	205229	7132717	1	3L	2009-11	6	22	22	2	occupied		qom	1	0	0	0	0	0	0	0	0	0	0	0	0
1424	110	205229	7132717	1	3L	2010-04	7	28	28	3	occupied		qom	1	0	0	0	0	0	0	0	0	0	0	0	0
1425	110	205229	7132717	1	3L	2010-10	8	34	34	3	occupied		qom	1	0	0	0	0	0	0	0	0	0	0	0	0
1426	110	205229	7132717	1	3L	2011-10	9	46	46	4	occupied		qom	1	0	0	0	0	0	0	0	0	0	0	0	0
1427	110	205229	7132717	1	3L	2012-10	10	58	58	5	vacant														0	0
1428	110	205229	7132717	1	3L	2013-11	11	71	71	6	demolished														0
1429	110	205229	7132717	1	3L	2014-11	12	84	84	7	demolished														0
1430	110	205229	7132717	1	3L	2016-04	13	100	100	7	demolished														0
1431	111	205134	7132713	1	3L	2007-10	1	0	0	0	occupied	1	qom	1	0	0	0	0	1	0	0	0	0	0	0	1
1432	111	205134	7132713	1	3L	2008-04	2	4	4	1	occupied		qom	1	0	0	0	0	0	0	0	0	0	0	0	0
1433	111	205134	7132713	1	3L	2008-08	3	8	8	1	occupied		qom	1	0	0	0	0	0	0	0	0	0	0	0	0
1434	111	205134	7132713	1	3L	2008-11	4	12	12	1	occupied		qom	1	0	0	0	0	0	0	0	0	0	0	0	0
1435	111	205134	7132713	1	3L	2009-05	5	17	17	2	occupied		qom	1	0	0	0	0	0	0	0	0	0	0	0	0
1436	111	205134	7132713	1	3L	2009-11	6	22	22	2	occupied		qom	1	0	0	0	0	0	0	0	0	0	0	0	0
1437	111	205134	7132713	1	3L	2010-04	7	28	28	3	occupied		qom	1	0	0	0	0	0	0	0	0	0	0	0	0
1438	111	205134	7132713	1	3L	2010-10	8	34	34	3	occupied		qom	1	0	0	0	0	0	0	0	0	0	0	0	0
1439	111	205134	7132713	1	3L	2011-10	9	46	46	4	occupied		qom	1	0	0	0	0	0	0	0	0	0	0	0	0
1440	111	205134	7132713	1	3L	2012-10	10	58	58	5	occupied		qom	1	0	0	0	0	0	0	0	0	0	0	0	0
1441	111	205134	7132713	1	3L	2013-11	11	71	71	6	occupied		qom	1	0	0	0	0	0	0	0	0	0	0	0	0
1442	111	205134	7132713	1	3L	2014-11	12	84	84	7	occupied		qom												0	0
1443	111	205134	7132713	1	3L	2016-04	13	100	100	7	occupied		qom	1	0	0	0	0	0	0	0	0	0	0	0	0
1444	112	205106	7132645	1	3L	2007-10	1	0	0	0	occupied	1	qom	1	0	0	0	0	1	0	0	0	0	0	0	1
1445	112	205106	7132645	1	3L	2008-04	2	4	4	1	occupied		qom	1	0	0	0	0	0	0	0	0	0	0	0	0
1446	112	205106	7132645	1	3L	2008-08	3	8	8	1	occupied		qom	1	0	0	0	0	0	0	0	0	0	0	0	0
1447	112	205106	7132645	1	3L	2008-11	4	12	12	1	occupied		qom	1	0	0	0	0	0	0	0	0	0	0	0	0
1448	112	205106	7132645	1	3L	2009-05	5	17	17	2	occupied		qom	1	0	0	0	0	0	0	0	0	0	0	0	0
1449	112	205106	7132645	1	3L	2009-11	6	22	22	2	occupied		qom	1	0	0	0	0	0	0	0	0	0	0	0	0
1450	112	205106	7132645	1	3L	2010-04	7	28	28	3	occupied		qom	1	0	0	0	0	0	0	0	0	0	0	0	0
1451	112	205106	7132645	1	3L	2010-10	8	34	34	3	occupied		qom	1	0	0	0	0	0	0	0	0	0	0	0	0
1452	112	205106	7132645	1	3L	2011-10	9	46	46	4	occupied		qom	1	0	0	0	0	0	0	0	0	0	0	0	0
1453	112	205106	7132645	1	3L	2012-10	10	58	58	5	occupied		qom	1	0	0	0	0	0	0	0	0	0	0	0	0
1454	112	205106	7132645	1	3L	2013-11	11	71	71	6	demolished														0
1455	112	205106	7132645	1	3L	2014-11	12	84	84	7	demolished														0
1456	112	205106	7132645	1	3L	2016-04	13	100	100	7	demolished														0
1457	113	205003	7132092	1	3L	2007-10	1	0	0	0	vacant	1		1	0	0	0	0	0	0	0	0	0	0	0	1
1458	113	205003	7132092	1	3L	2008-04	2	4	4	1	vacant			1	0	0	0	0	0	0	0	0	0	0	0	0
1459	113	205003	7132092	1	3L	2008-08	3	8	8	1	vacant			1	0	0	0	0	0	0	0	0	0	0	0	0
1460	113	205003	7132092	1	3L	2008-11	4	12	12	1	vacant			1	0	0	0	0	0	0	0	0	0	0	0	0
1461	113	205003	7132092	1	3L	2009-05	5	17	17	2	vacant			1	0	0	0	0	0	0	0	0	0	0	0	0
1462	113	205003	7132092	1	3L	2009-11	6	22	22	2	demolished														0
1463	113	205003	7132092	1	3L	2010-04	7	28	28	3	demolished														0
1464	113	205003	7132092	1	3L	2010-10	8	34	34	3	demolished														0
1465	113	205003	7132092	1	3L	2011-10	9	46	46	4	demolished														0
1466	113	205003	7132092	1	3L	2012-10	10	58	58	5	demolished														0
1467	113	205003	7132092	1	3L	2013-11	11	71	71	6	demolished														0
1468	113	205003	7132092	1	3L	2014-11	12	84	84	7	demolished														0
1469	113	205003	7132092	1	3L	2016-04	13	100	100	7	demolished														0
1470	114	204949	7131935	1	3L	2007-10	1	0	0	0	occupied	1	creole	1	0	1	0	1	0	0	39	0	39	1	0	1
1471	114	204949	7131935	1	3L	2008-04	2	4	4	1	occupied		creole	1	0	0	0	0	0	0	0	0	0	0	0	0
1472	114	204949	7131935	1	3L	2008-08	3	8	8	1	occupied		creole	1	0	0	0	0	0	0	0	0	0	0	0	0
1473	114	204949	7131935	1	3L	2008-11	4	12	12	1	occupied		creole	1	0	0	0	0	0	0	0	0	0	0	0	0
1474	114	204949	7131935	1	3L	2009-05	5	17	17	2	occupied		creole	1	0	0	0	0	0	0	0	0	0	0	0	0
1475	114	204949	7131935	1	3L	2009-11	6	22	22	2	occupied		creole	1	0	0	0	0	0	0	0	0	0	0	0	0
1476	114	204949	7131935	1	3L	2010-04	7	28	28	3	occupied		creole	1	0	0	0	0	0	0	0	0	0	0	0	0
1477	114	204949	7131935	1	3L	2010-10	8	34	34	3	occupied		creole	1	0	0	0	0	0	0	0	0	0	0	0	0
1478	114	204949	7131935	1	3L	2011-10	9	46	46	4	occupied		creole	1	0	0	0	0	0	0	0	0	0	0	0	0
1479	114	204949	7131935	1	3L	2012-10	10	58	58	5	occupied		creole	1	0	0	0	0	0	0	0	0	0	0	0	0
1480	114	204949	7131935	1	3L	2013-11	11	71	71	6	occupied		creole	1	0	0	0	0	0	0	0	0	0	0	0	0
1481	114	204949	7131935	1	3L	2014-11	12	84	84	7	occupied		creole	1	0	0	0	0	0	0	0	0	0	0	0	0
1482	114	204949	7131935	1	3L	2016-04	13	100	100	7	occupied		creole	1	0	0	0	0	0	0	0	0	0	0	0	0
1483	115			1	3L	2007-10	1	0	0	0	occupied	1	creole												0	1
1484	115			1	3L	2008-04	2	4	4	1	occupied		creole	1	0	0	0	0	0	0	0	0	0	0	0	0
1485	115			1	3L	2008-08	3	8	8	1	occupied		creole	1	0	0	0	0	0	0	0	0	0	0	0	0
1486	115			1	3L	2008-11	4	12	12	1	occupied		creole	1	0	0	0	0	0	0	0	0	0	0	0	0
1487	115			1	3L	2009-05	5	17	17	2	occupied		creole	1	0	0	0	0	0	0	0	0	0	0	0	0
1488	115			1	3L	2009-11	6	22	22	2	occupied		creole	1	0	0	0	0	0	0	0	0	0	0	0	0
1489	115			1	3L	2010-04	7	28	28	3	occupied		creole	1	0	0	0	0	0	0	0	0	0	0	0	0
1490	115			1	3L	2010-10	8	34	34	3	occupied		creole	1	0	0	0	0	0	0	0	0	0	0	0	0
1491	115			1	3L	2011-10	9	46	46	4	occupied		creole	1	0	0	0	0	0	0	0	0	0	0	0	0
1492	115			1	3L	2012-10	10	58	58	5	occupied		creole	1	0	0	0	0	0	0	0	0	0	0	0	0
1493	115			1	3L	2013-11	11	71	71	6	occupied		creole	1	0	0	0	0	0	0	0	0	0	0	0	0
1494	115			1	3L	2014-11	12	84	84	7	occupied		creole	1	0	0	0	0	0	0	0	0	0	0	0	0
1495	115			1	3L	2016-04	13	100	100	7	occupied		creole	1	0	0	0	0	0	0	0	0	0	0	0	0
1496	116	204742	7131903	1	3L	2007-10	1	0	0	0	occupied	1	creole	1	0	0	0	0	0	0	0	0	0	0	0	1
1497	116	204742	7131903	1	3L	2008-04	2	4	4	1	occupied		creole	1	0	0	0	0	0	0	0	0	0	0	0	0
1498	116	204742	7131903	1	3L	2008-08	3	8	8	1	occupied		creole	1	0	0	0	0	0	0	0	0	0	0	0	0
1499	116	204742	7131903	1	3L	2008-11	4	12	12	1	occupied		creole	1	0	0	0	0	0	0	0	0	0	0	0	0
1500	116	204742	7131903	1	3L	2009-05	5	17	17	2	occupied		creole	1	0	0	0	0	0	0	0	0	0	0	0	0
1501	116	204742	7131903	1	3L	2009-11	6	22	22	2	occupied		creole	1	0	0	0	0	0	0	0	0	0	0	0	0
1502	116	204742	7131903	1	3L	2010-04	7	28	28	3	occupied		creole	1	0	0	0	0	0	0	0	0	0	0	0	0
1503	116	204742	7131903	1	3L	2010-10	8	34	34	3	occupied		creole	1	0	0	0	0	0	0	0	0	0	0	0	0
1504	116	204742	7131903	1	3L	2011-10	9	46	46	4	occupied		creole	1	0	0	0	0	0	0	0	0	0	0	0	0
1505	116	204742	7131903	1	3L	2012-10	10	58	58	5	occupied		creole	1	0	0	0	0	0	0	0	0	0	0	0	0
1506	116	204742	7131903	1	3L	2013-11	11	71	71	6	occupied		creole	1	0	0	0	0	0	0	0	0	0	0	0	0
1507	116	204742	7131903	1	3L	2014-11	12	84	84	7	occupied		creole												0	0
1508	116	204742	7131903	1	3L	2016-04	13	100	100	7	occupied		creole	1	0	0	0	0	0	0	0	0	0	0	0	0
1509	117	204605	7132320	1	3L	2007-10	1	0	0	0	occupied	1	creole	1	0	1	0	1	0	1	53	0	53	2	0	1
1510	117	204605	7132320	1	3L	2008-04	2	4	4	1	occupied		creole	1	0	0	0	0	0	0	0	0	0	0	0	0
1511	117	204605	7132320	1	3L	2008-08	3	8	8	1	occupied		creole	1	0	0	0	0	0	0	0	0	0	0	0	0
1512	117	204605	7132320	1	3L	2008-11	4	12	12	1	occupied		creole	1	0	0	0	0	0	0	0	0	0	0	0	0
1513	117	204605	7132320	1	3L	2009-05	5	17	17	2	occupied		creole	1	0	0	0	0	0	0	0	0	0	0	0	0
1514	117	204605	7132320	1	3L	2009-11	6	22	22	2	occupied		creole	1	0	0	0	0	0	0	0	0	0	0	0	0
1515	117	204605	7132320	1	3L	2010-04	7	28	28	3	occupied		creole	1	0	0	0	0	0	0	0	0	0	0	0	0
1516	117	204605	7132320	1	3L	2010-10	8	34	34	3	occupied		creole	1	0	0	0	0	0	0	0	0	0	0	0	0
1517	117	204605	7132320	1	3L	2011-10	9	46	46	4	occupied		creole	1	0	0	0	0	0	0	0	0	0	0	0	0
1518	117	204605	7132320	1	3L	2012-10	10	58	58	5	occupied		creole	1	0	0	0	0	0	0	0	0	0	0	0	0
1519	117	204605	7132320	1	3L	2013-11	11	71	71	6	occupied		creole	1	0	0	0	0	0	0	0	0	0	0	0	0
1520	117	204605	7132320	1	3L	2014-11	12	84	84	7	occupied		creole	1	0	0	0	0	0	0	0	0	0	0	0	0
1521	117	204605	7132320	1	3L	2016-04	13	100	100	7	occupied		creole	1	0	0	0	0	0	0	0	0	0	0	0	0
1522	118	204548	7132097	1	3L	2007-10	1	0	0	0	occupied	1	creole	1	0	0	0	0	0	0	0	0	0	0	0	1
1523	118	204548	7132097	1	3L	2008-04	2	4	4	1	occupied		creole	1	0	0	0	0	0	0	0	0	0	0	0	0
1524	118	204548	7132097	1	3L	2008-08	3	8	8	1	occupied		creole	1	0	0	0	0	0	0	0	0	0	0	0	0
1525	118	204548	7132097	1	3L	2008-11	4	12	12	1	occupied		creole	1	0	0	0	0	0	0	0	0	0	0	0	0
1526	118	204548	7132097	1	3L	2009-05	5	17	17	2	demolished														0
1527	118	204548	7132097	1	3L	2009-11	6	22	22	2	demolished														0
1528	118	204548	7132097	1	3L	2010-04	7	28	28	3	demolished														0
1529	118	204548	7132097	1	3L	2010-10	8	34	34	3	demolished														0
1530	118	204548	7132097	1	3L	2011-10	9	46	46	4	demolished														0
1531	118	204548	7132097	1	3L	2012-10	10	58	58	5	demolished														0
1532	118	204548	7132097	1	3L	2013-11	11	71	71	6	demolished														0
1533	118	204548	7132097	1	3L	2014-11	12	84	84	7	demolished														0
1534	118	204548	7132097	1	3L	2016-04	13	100	100	7	demolished														0
1535	119	204493	7131998	1	3L	2007-10	1	0	0	0	occupied	1	creole	1	0	0	0	0	0	0	0	0	0	0	0	1
1536	119	204493	7131998	1	3L	2008-04	2	4	4	1	occupied		creole	1	0	0	0	0	0	0	0	0	0	0	0	0
1537	119	204493	7131998	1	3L	2008-08	3	8	8	1	occupied		creole	1	0	0	0	0	0	0	0	0	0	0	0	0
1538	119	204493	7131998	1	3L	2008-11	4	12	12	1	occupied		creole	1	0	0	0	0	0	0	0	0	0	0	0	0
1539	119	204493	7131998	1	3L	2009-05	5	17	17	2	occupied		creole	1	0	0	0	0	0	0	0	0	0	0	0	0
1540	119	204493	7131998	1	3L	2009-11	6	22	22	2	occupied		creole	1	0	0	0	0	0	0	0	0	0	0	0	0
1541	119	204493	7131998	1	3L	2010-04	7	28	28	3	occupied		creole	1	0	0	0	0	0	0	0	0	0	0	0	0
1542	119	204493	7131998	1	3L	2010-10	8	34	34	3	occupied		creole	1	0	0	0	0	0	0	0	0	0	0	0	0
1543	119	204493	7131998	1	3L	2011-10	9	46	46	4	occupied		creole	1	0	0	0	0	0	0	0	0	0	0	0	0
1544	119	204493	7131998	1	3L	2012-10	10	58	58	5	occupied		creole	1	0	0	0	0	0	0	0	0	0	0	0	0
1545	119	204493	7131998	1	3L	2013-11	11	71	71	6	occupied		creole	1	0	0	0	0	0	0	0	0	0	0	0	0
1546	119	204493	7131998	1	3L	2014-11	12	84	84	7	occupied		creole	1	0	0	0	0	0	0	0	0	0	0	0	0
1547	119	204493	7131998	1	3L	2016-04	13	100	100	7	occupied		creole												0	0
1548	120	204572	7130863	1	3L	2007-10	1	0	0	0	vacant	1													0	0
1549	120	204572	7130863	1	3L	2008-04	2	4	4	1	vacant														0	0
1550	120	204572	7130863	1	3L	2008-08	3	8	8	1	vacant														0	0
1551	120	204572	7130863	1	3L	2008-11	4	12	12	1	occupied		creole												0	0
1552	120	204572	7130863	1	3L	2009-05	5	17	17	2	occupied		creole												0	0
1553	120	204572	7130863	1	3L	2009-11	6	22	22	2	vacant														0	0
1554	120	204572	7130863	1	3L	2010-04	7	28	28	3	vacant														0	0
1555	120	204572	7130863	1	3L	2010-10	8	34	34	3	vacant														0	0
1556	120	204572	7130863	1	3L	2011-10	9	46	46	4	vacant														0	0
1557	120	204572	7130863	1	3L	2012-10	10	58	58	5	vacant														0	0
1558	120	204572	7130863	1	3L	2013-11	11	71	71	6	vacant														0	0
1559	120	204572	7130863	1	3L	2014-11	12	84	84	7	vacant														0	0
1560	120	204572	7130863	1	3L	2016-04	13	100	100	7	vacant			1	0	0	0	0	0	0	0	0	0	0	0	0
1561	121	204572	7130863	1	3L	2007-10	1	0	0	0	occupied	1	creole												0	0
1562	121	204572	7130863	1	3L	2008-04	2	4	4	1	occupied		creole												0	0
1563	121	204572	7130863	1	3L	2008-08	3	8	8	1	occupied		creole												0	0
1564	121	204572	7130863	1	3L	2008-11	4	12	12	1	occupied		creole												0	0
1565	121	204572	7130863	1	3L	2009-05	5	17	17	2	occupied		creole												0	0
1566	121	204572	7130863	1	3L	2009-11	6	22	22	2	occupied		creole												0	0
1567	121	204572	7130863	1	3L	2010-04	7	28	28	3	occupied		creole												0	0
1568	121	204572	7130863	1	3L	2010-10	8	34	34	3	occupied		creole												0	0
1569	121	204572	7130863	1	3L	2011-10	9	46	46	4	occupied		creole												0	0
1570	121	204572	7130863	1	3L	2012-10	10	58	58	5	vacant														0	0
1571	121	204572	7130863	1	3L	2013-11	11	71	71	6	vacant														0	0
1572	121	204572	7130863	1	3L	2014-11	12	84	84	7	vacant														0	0
1573	121	204572	7130863	1	3L	2016-04	13	100	100	7	occupied		creole												0	0
1574	122	204282	7132113	1	3L	2007-10	1	0	0	0	occupied	1	creole	1	0	0	0	0	0	0	0	0	0	0	0	1
1575	122	204282	7132113	1	3L	2008-04	2	4	4	1	occupied		creole	1	0	0	0	0	0	0	0	0	0	0	0	0
1576	122	204282	7132113	1	3L	2008-08	3	8	8	1	occupied		creole	1	0	0	0	0	0	0	0	0	0	0	0	0
1577	122	204282	7132113	1	3L	2008-11	4	12	12	1	occupied		creole	1	0	0	0	0	0	0	0	0	0	0	0	0
1578	122	204282	7132113	1	3L	2009-05	5	17	17	2	occupied		creole	1	0	0	0	0	0	0	0	0	0	0	0	0
1579	122	204282	7132113	1	3L	2009-11	6	22	22	2	occupied		creole	1	0	0	0	0	0	0	0	0	0	0	0	0
1580	122	204282	7132113	1	3L	2010-04	7	28	28	3	occupied		creole	1	0	0	0	0	0	0	0	0	0	0	0	0
1581	122	204282	7132113	1	3L	2010-10	8	34	34	3	occupied		creole	1	0	0	0	0	0	0	0	0	0	0	0	0
1582	122	204282	7132113	1	3L	2011-10	9	46	46	4	occupied		creole	1	0	0	0	0	0	0	0	0	0	0	0	0
1583	122	204282	7132113	1	3L	2012-10	10	58	58	5	occupied		creole		1										0	0
1584	122	204282	7132113	1	3L	2013-11	11	71	71	6	occupied		creole	1	0	0	0	0	0	0	0	0	0	0	0	0
1585	122	204282	7132113	1	3L	2014-11	12	84	84	7	occupied		creole	1	0	0	0	0	0	0	0	0	0	0	0	0
1586	122	204282	7132113	1	3L	2016-04	13	100	100	7	occupied		creole	1	0	0	0	0	0	0	0	0	0	0	0	0
1587	123	205226	7132109	1	3L	2007-10	1	0	0	0	public building	1													0	1
1588	123	205226	7132109	1	3L	2008-04	2	4	4	1	public building														0	0
1589	123	205226	7132109	1	3L	2008-08	3	8	8	1	public building														0	0
1590	123	205226	7132109	1	3L	2008-11	4	12	12	1	public building														0	0
1591	123	205226	7132109	1	3L	2009-05	5	17	17	2	public building														0	0
1592	123	205226	7132109	1	3L	2009-11	6	22	22	2	public building														0	0
1593	123	205226	7132109	1	3L	2010-04	7	28	28	3	public building														0	0
1594	123	205226	7132109	1	3L	2010-10	8	34	34	3	public building														0	0
1595	123	205226	7132109	1	3L	2011-10	9	46	46	4	public building														0	0
1596	123	205226	7132109	1	3L	2012-10	10	58	58	5	public building														0	0
1597	123	205226	7132109	1	3L	2013-11	11	71	71	6	public building														0	0
1598	123	205226	7132109	1	3L	2014-11	12	84	84	7	public building														0	0
1599	123	205226	7132109	1	3L	2016-04	13	100	100	7	public building														0	0
1600	124	205193	7132149	1	3L	2007-10	1	0	0	0	public building	1													0	1
1601	124	205193	7132149	1	3L	2008-04	2	4	4	1	public building														0	0
1602	124	205193	7132149	1	3L	2008-08	3	8	8	1	public building														0	0
1603	124	205193	7132149	1	3L	2008-11	4	12	12	1	public building														0	0
1604	124	205193	7132149	1	3L	2009-05	5	17	17	2	public building														0	0
1605	124	205193	7132149	1	3L	2009-11	6	22	22	2	public building														0	0
1606	124	205193	7132149	1	3L	2010-04	7	28	28	3	public building														0	0
1607	124	205193	7132149	1	3L	2010-10	8	34	34	3	public building														0	0
1608	124	205193	7132149	1	3L	2011-10	9	46	46	4	public building														0	0
1609	124	205193	7132149	1	3L	2012-10	10	58	58	5	public building														0	0
1610	124	205193	7132149	1	3L	2013-11	11	71	71	6	public building														0	0
1611	124	205193	7132149	1	3L	2014-11	12	84	84	7	public building														0	0
1612	124	205193	7132149	1	3L	2016-04	13	100	100	7	public building														0	0
1613	125			1	3L	2007-10	1	0	0	0															0
1614	125			1	3L	2008-04	2	4	4	1															0
1615	125			1	3L	2008-08	3	8	8	1															0
1616	125			1	3L	2008-11	4	12	12	1															0
1617	125			1	3L	2009-05	5	17	17	2															0
1618	125			1	3L	2009-11	6	22	22	2															0
1619	125			1	3L	2010-04	7	28	28	3															0
1620	125			1	3L	2010-10	8	34	34	3	occupied	1	qom	1	0	0	0	0	0	0	0	0	0	0	0	0
1621	125			1	3L	2011-10	9	46	46	4	occupied		qom												0	0
1622	125			1	3L	2012-10	10	58	58	5	demolished														0
1623	125			1	3L	2013-11	11	71	71	6	demolished														0
1624	125			1	3L	2014-11	12	84	84	7	demolished														0
1625	125			1	3L	2016-04	13	100	100	7	demolished														0
1626	126	205367	7132117	1	3L	2007-10	1	0	0	0															0
1627	126	205367	7132117	1	3L	2008-04	2	4	4	1															0
1628	126	205367	7132117	1	3L	2008-08	3	8	8	1															0
1629	126	205367	7132117	1	3L	2008-11	4	12	12	1															0
1630	126	205367	7132117	1	3L	2009-05	5	17	17	2															0
1631	126	205367	7132117	1	3L	2009-11	6	22	22	2															0
1632	126	205367	7132117	1	3L	2010-04	7	28	28	3															0
1633	126	205367	7132117	1	3L	2010-10	8	34	34	3															0
1634	126	205367	7132117	1	3L	2011-10	9	46	46	4	occupied	1	qom	1	0	0	0	0	0	0	0	0	0	0	0	0
1635	126	205367	7132117	1	3L	2012-10	10	58	58	5	occupied		qom	1	0	0	0	0	0	0	0	0	0	0	0	0
1636	126	205367	7132117	1	3L	2013-11	11	71	71	6	occupied		qom	1	0	0	0	0	0	0	0	0	0	0	0	0
1637	126	205367	7132117	1	3L	2014-11	12	84	84	7	occupied		qom												0	0
1638	126	205367	7132117	1	3L	2016-04	13	100	100	7	occupied		qom	1	0	0	0	0	0	0	0	0	0	0	0	0
1639	127	204960	7132299	1	3L	2007-10	1	0	0	0															0
1640	127	204960	7132299	1	3L	2008-04	2	4	4	1															0
1641	127	204960	7132299	1	3L	2008-08	3	8	8	1															0
1642	127	204960	7132299	1	3L	2008-11	4	12	12	1															0
1643	127	204960	7132299	1	3L	2009-05	5	17	17	2															0
1644	127	204960	7132299	1	3L	2009-11	6	22	22	2															0
1645	127	204960	7132299	1	3L	2010-04	7	28	28	3															0
1646	127	204960	7132299	1	3L	2010-10	8	34	34	3															0
1647	127	204960	7132299	1	3L	2011-10	9	46	46	4	occupied	1	qom	1	0	0	0	0	0	0	0	0	0	0	0	0
1648	127	204960	7132299	1	3L	2012-10	10	58	58	5	occupied		qom	1	0	0	0	0	0	0	0	0	0	0	0	0
1649	127	204960	7132299	1	3L	2013-11	11	71	71	6	demolished														0
1650	127	204960	7132299	1	3L	2014-11	12	84	84	7	demolished														0
1651	127	204960	7132299	1	3L	2016-04	13	100	100	7	demolished														0
1652	128	204102	7132250	1	3L	2007-10	1	0	0	0															0
1653	128	204102	7132250	1	3L	2008-04	2	4	4	1															0
1654	128	204102	7132250	1	3L	2008-08	3	8	8	1															0
1655	128	204102	7132250	1	3L	2008-11	4	12	12	1															0
1656	128	204102	7132250	1	3L	2009-05	5	17	17	2															0
1657	128	204102	7132250	1	3L	2009-11	6	22	22	2															0
1658	128	204102	7132250	1	3L	2010-04	7	28	28	3															0
1659	128	204102	7132250	1	3L	2010-10	8	34	34	3															0
1660	128	204102	7132250	1	3L	2011-10	9	46	46	4	occupied	1	creole	1	0	0	0	0	0	0	0	0	0	0	0	0
1661	128	204102	7132250	1	3L	2012-10	10	58	58	5	occupied		creole	1	0	0	0	0	0	0	0	0	0	0	0	0
1662	128	204102	7132250	1	3L	2013-11	11	71	71	6	occupied		creole	1	0	0	0	0	0	0	0	0	0	0	0	0
1663	128	204102	7132250	1	3L	2014-11	12	84	84	7	occupied		creole	1	0	0	0	0	0	0	0	0	0	0	0	0
1664	128	204102	7132250	1	3L	2016-04	13	100	100	7	occupied		creole	1	0	0	0	0	0	0	0	0	0	0	0	0
1665	129			1	3L	2007-10	1	0	0	0															0
1666	129			1	3L	2008-04	2	4	4	1															0
1667	129			1	3L	2008-08	3	8	8	1															0
1668	129			1	3L	2008-11	4	12	12	1															0
1669	129			1	3L	2009-05	5	17	17	2															0
1670	129			1	3L	2009-11	6	22	22	2															0
1671	129			1	3L	2010-04	7	28	28	3															0
1672	129			1	3L	2010-10	8	34	34	3															0
1673	129			1	3L	2011-10	9	46	46	4	occupied	1	creole												0	0
1674	129			1	3L	2012-10	10	58	58	5	occupied		creole												0	0
1675	129			1	3L	2013-11	11	71	71	6	occupied		creole	1	0	0	0	0	0	0	0	0	0	0	0	0
1676	129			1	3L	2014-11	12	84	84	7	occupied		creole	1	0	0	0	0	0	0	0	0	0	0	0	0
1677	129			1	3L	2016-04	13	100	100	7	occupied		creole												0	0
1678	130	205359	7132680	1	3L	2007-10	1	0	0	0															0
1679	130	205359	7132680	1	3L	2008-04	2	4	4	1															0
1680	130	205359	7132680	1	3L	2008-08	3	8	8	1															0
1681	130	205359	7132680	1	3L	2008-11	4	12	12	1															0
1682	130	205359	7132680	1	3L	2009-05	5	17	17	2															0
1683	130	205359	7132680	1	3L	2009-11	6	22	22	2															0
1684	130	205359	7132680	1	3L	2010-04	7	28	28	3															0
1685	130	205359	7132680	1	3L	2010-10	8	34	34	3															0
1686	130	205359	7132680	1	3L	2011-10	9	46	46	4															0
1687	130	205359	7132680	1	3L	2012-10	10	58	58	5	occupied	1	qom												0	0
1688	130	205359	7132680	1	3L	2013-11	11	71	71	6	vacant			1	0	0	0	0	0	0	0	0	0	0	0	0
1689	130	205359	7132680	1	3L	2014-11	12	84	84	7	vacant														0	0
1690	130	205359	7132680	1	3L	2016-04	13	100	100	7	vacant														0	0
1691	131	205203	7132367	1	3L	2007-10	1	0	0	0															0
1692	131	205203	7132367	1	3L	2008-04	2	4	4	1															0
1693	131	205203	7132367	1	3L	2008-08	3	8	8	1															0
1694	131	205203	7132367	1	3L	2008-11	4	12	12	1															0
1695	131	205203	7132367	1	3L	2009-05	5	17	17	2															0
1696	131	205203	7132367	1	3L	2009-11	6	22	22	2															0
1697	131	205203	7132367	1	3L	2010-04	7	28	28	3															0
1698	131	205203	7132367	1	3L	2010-10	8	34	34	3															0
1699	131	205203	7132367	1	3L	2011-10	9	46	46	4															0
1700	131	205203	7132367	1	3L	2012-10	10	58	58	5															0
1701	131	205203	7132367	1	3L	2013-11	11	71	71	6	occupied	1	qom	1	0	0	0	0	0	0	0	0	0	0	0	0
1702	131	205203	7132367	1	3L	2014-11	12	84	84	7	occupied		qom												0	0
1703	131	205203	7132367	1	3L	2016-04	13	100	100	7	occupied		qom	1	0	0	0	0	0	0	0	0	0	0	0	0
1704	132	205263	7132404	1	3L	2007-10	1	0	0	0															0
1705	132	205263	7132404	1	3L	2008-04	2	4	4	1															0
1706	132	205263	7132404	1	3L	2008-08	3	8	8	1															0
1707	132	205263	7132404	1	3L	2008-11	4	12	12	1															0
1708	132	205263	7132404	1	3L	2009-05	5	17	17	2															0
1709	132	205263	7132404	1	3L	2009-11	6	22	22	2															0
1710	132	205263	7132404	1	3L	2010-04	7	28	28	3															0
1711	132	205263	7132404	1	3L	2010-10	8	34	34	3															0
1712	132	205263	7132404	1	3L	2011-10	9	46	46	4															0
1713	132	205263	7132404	1	3L	2012-10	10	58	58	5															0
1714	132	205263	7132404	1	3L	2013-11	11	71	71	6	vacant	1													0	0
1715	132	205263	7132404	1	3L	2014-11	12	84	84	7	vacant														0	0
1716	132	205263	7132404	1	3L	2016-04	13	100	100	7	occupied		qom												0	0
1717	133	212367	7120660	3	BC	2008-10	1	0	0	0	occupied	1	qom	1	0	1	1	0	0	0	2	2	0	1	0	1
1718	133	212367	7120660	3	BC	2009-08	2	10	10	1	occupied		qom	1	0	0	0	0	0	0	0	0	0	0	0	0
1719	133	212367	7120660	3	BC	2010-04	3	18	18	2	vacant			1	0	0	0	0	0	0	0	0	0	0	0	0
1720	133	212367	7120660	3	BC	2011-12	4	38	38	4	demolished														0
1721	133	212367	7120660	3	BC	2012-11	5	49	49	5	demolished														0
1722	133	212367	7120660	3	BC	2015-04	7	78	78	7	demolished														0
1723	133	212367	7120660	3	BC	2016-05	8	90	90	7	demolished														0
1724	134	212410	7120624	3	BC	2008-10	1	0	0	0	occupied	1	qom	1	0	1	1	0	0	0	1	1	0	1	0	1
1725	134	212410	7120624	3	BC	2009-08	2	10	10	1	vacant														0	0
1726	134	212410	7120624	3	BC	2010-04	3	18	18	2	vacant			1	0	0	0	0	0	0	0	0	0	0	0	0
1727	134	212410	7120624	3	BC	2011-12	4	38	38	4	vacant														0	0
1728	134	212410	7120624	3	BC	2012-11	5	49	49	5	vacant			1	0	0	0	0	0	0	0	0	0	0	0	0
1729	134	212410	7120624	3	BC	2015-04	7	78	78	7	vacant														0	0
1730	134	212410	7120624	3	BC	2016-05	8	90	90	7	vacant														0	0
1731	135	212537	7120606	3	BC	2008-10	1	0	0	0	occupied	1	qom	1	0	1	1	0	0	0	32	32	0	1	0	1
1732	135	212537	7120606	3	BC	2009-08	2	10	10	1	occupied		qom	1	0	0	0	0	0	0	0	0	0	0	0	0
1733	135	212537	7120606	3	BC	2010-04	3	18	18	2	occupied		qom	1	0	0	0	0	0	0	0	0	0	0	0	0
1734	135	212537	7120606	3	BC	2011-12	4	38	38	4	occupied		qom												0	0
1735	135	212537	7120606	3	BC	2012-11	5	49	49	5	occupied		qom	1	0	0	0	0	0	0	0	0	0	0	0	0
1736	135	212537	7120606	3	BC	2015-04	7	78	78	7	vacant														0	0
1737	135	212537	7120606	3	BC	2016-05	8	90	90	7	vacant														0	0
1738	136	212663	7120766	3	BC	2008-10	1	0	0	0	vacant	1		1	0	0	0	0	0	0	0	0	0	0	0	0
1739	136	212663	7120766	3	BC	2009-08	2	10	10	1	vacant														0	0
1740	136	212663	7120766	3	BC	2010-04	3	18	18	2	demolished														0
1741	136	212663	7120766	3	BC	2011-12	4	38	38	4	demolished														0
1742	136	212663	7120766	3	BC	2012-11	5	49	49	5	demolished														0
1743	136	212663	7120766	3	BC	2015-04	7	78	78	7	demolished														0
1744	136	212663	7120766	3	BC	2016-05	8	90	90	7	demolished														0
1745	137	212729	7121469	3	BC	2008-10	1	0	0	0	occupied	1	qom	1	0	0	0	0	0	0	0	0	0	0	0	1
1746	137	212729	7121469	3	BC	2009-08	2	10	10	1	occupied		qom	1	0	0	0	0	0	0	0	0	0	0	0	0
1747	137	212729	7121469	3	BC	2010-04	3	18	18	2	vacant			1	0	0	0	0	0	0	0	0	0	0	0	0
1748	137	212729	7121469	3	BC	2011-12	4	38	38	4	demolished														0
1749	137	212729	7121469	3	BC	2012-11	5	49	49	5	demolished														0
1750	137	212729	7121469	3	BC	2015-04	7	78	78	7	demolished														0
1751	137	212729	7121469	3	BC	2016-05	8	90	90	7	demolished														0
1752	138	212985	7121721	3	BC	2008-10	1	0	0	0	occupied	1	creole												0	0
1753	138	212985	7121721	3	BC	2009-08	2	10	10	1	occupied		creole	1	0	0	0	0	0	0	0	0	0	0	0	0
1754	138	212985	7121721	3	BC	2010-04	3	18	18	2	occupied		creole	1	0	1	0	1	0	1	15	0	15	1	0	1
1755	138	212985	7121721	3	BC	2011-12	4	38	38	4	occupied		creole												0	0
1756	138	212985	7121721	3	BC	2012-11	5	49	49	5	occupied		creole	1	0	0	0	0	0	0	0	0	0	0	0	0
1757	138	212985	7121721	3	BC	2015-04	7	78	78	7	occupied		creole												0	0
1758	138	212985	7121721	3	BC	2016-05	8	90	90	7	occupied		creole	1	0	0	0	0	0	0	0	0	0	0	0	0
1759	139	216035	7119858	3	BC	2008-10	1	0	0	0	occupied	1	creole												0	0
1760	139	216035	7119858	3	BC	2009-08	2	10	10	1	occupied		creole	1	0	0	0	0	0	0	0	0	0	0	0	0
1761	139	216035	7119858	3	BC	2010-04	3	18	18	2	occupied		creole	1	0	0	0	0	0	0	0	0	0	0	0	0
1762	139	216035	7119858	3	BC	2011-12	4	38	38	4	occupied		creole												0	0
1763	139	216035	7119858	3	BC	2012-11	5	49	49	5	occupied		creole	1	0	0	0	0	0	0	0	0	0	0	0	0
1764	139	216035	7119858	3	BC	2015-04	7	78	78	7	occupied		creole												0	0
1765	139	216035	7119858	3	BC	2016-05	8	90	90	7	occupied		creole												0	0
1766	140	212572	7121039	3	BC	2008-10	1	0	0	0	occupied	1	qom												0	1
1767	140	212572	7121039	3	BC	2009-08	2	10	10	1	occupied		qom	1	0	0	0	0	0	0	0	0	0	0	0	0
1768	140	212572	7121039	3	BC	2010-04	3	18	18	2	vacant														0	0
1769	140	212572	7121039	3	BC	2011-12	4	38	38	4	vacant														0	0
1770	140	212572	7121039	3	BC	2012-11	5	49	49	5	demolished														0
1771	140	212572	7121039	3	BC	2015-04	7	78	78	7	demolished														0
1772	140	212572	7121039	3	BC	2016-05	8	90	90	7	demolished														0
1773	141	213171	7120956	3	BC	2008-10	1	0	0	0	occupied	1	creole												0	0
1774	141	213171	7120956	3	BC	2009-08	2	10	10	1	vacant														0	0
1775	141	213171	7120956	3	BC	2010-04	3	18	18	2	demolished														0
1776	141	213171	7120956	3	BC	2011-12	4	38	38	4	demolished														0
1777	141	213171	7120956	3	BC	2012-11	5	49	49	5	demolished														0
1778	141	213171	7120956	3	BC	2015-04	7	78	78	7	demolished														0
1779	141	213171	7120956	3	BC	2016-05	8	90	90	7	demolished														0
1780	142	211909	7120489	3	BC	2008-10	1	0	0	0	occupied	1	creole	1	0	0	0	0	0	0	0	0	0	0	0	0
1781	142	211909	7120489	3	BC	2009-08	2	10	10	1	occupied		creole	1	0	0	0	0	0	0	0	0	0	0	0	0
1782	142	211909	7120489	3	BC	2010-04	3	18	18	2	occupied		creole												0	0
1783	142	211909	7120489	3	BC	2011-12	4	38	38	4	occupied		creole												0	0
1784	142	211909	7120489	3	BC	2012-11	5	49	49	5	vacant			1	0	0	0	0	0	0	0	0	0	0	0	0
1785	142	211909	7120489	3	BC	2015-04	7	78	78	7	occupied		creole	1	0	0	0	0	0	0	0	0	0	0	0	0
1786	142	211909	7120489	3	BC	2016-05	8	90	90	7	occupied		creole												0	0
1787	143	212354	7120316	3	BC	2008-10	1	0	0	0	occupied	1	qom												0	0
1788	143	212354	7120316	3	BC	2009-08	2	10	10	1	occupied		qom	1	0	0	0	0	0	0	0	0	0	0	0	1
1789	143	212354	7120316	3	BC	2010-04	3	18	18	2	occupied		qom												0	0
1790	143	212354	7120316	3	BC	2011-12	4	38	38	4	occupied		qom												0	0
1791	143	212354	7120316	3	BC	2012-11	5	49	49	5	occupied		qom	1	0	0	0	0	0	0	0	0	0	0	0	0
1792	143	212354	7120316	3	BC	2015-04	7	78	78	7	occupied		qom	1	0	0	0	0	0	0	0	0	0	0	0	0
1793	143	212354	7120316	3	BC	2016-05	8	90	90	7	occupied		qom	1	0	0	0	0	0	0	0	0	0	0	0	0
1794	144	210992	7119236	3	BC	2008-10	1	0	0	0	occupied	1	creole												0	0
1795	144	210992	7119236	3	BC	2009-08	2	10	10	1	occupied		creole												0	0
1796	144	210992	7119236	3	BC	2010-04	3	18	18	2	occupied		creole	1	0	0	0	0	0	0	0	0	0	0	0	0
1797	144	210992	7119236	3	BC	2011-12	4	38	38	4	occupied		creole												0	0
1798	144	210992	7119236	3	BC	2012-11	5	49	49	5	occupied		creole	1	0	0	0	0	0	0	0	0	0	0	0	0
1799	144	210992	7119236	3	BC	2015-04	7	78	78	7	occupied		creole	1	0	0	0	0	0	0	0	0	0	0	0	0
1800	144	210992	7119236	3	BC	2016-05	8	90	90	7	occupied		creole	1	0	0	0	0	0	0	0	0	0	0	0	0
1801	145	210732	7119601	3	BC	2008-10	1	0	0	0	occupied	1	qom	1	0	0	0	0	0	0	0	0	0	0	0	1
1802	145	210732	7119601	3	BC	2009-08	2	10	10	1	occupied		qom	1	0	0	0	0	0	0	0	0	0	0	0	0
1803	145	210732	7119601	3	BC	2010-04	3	18	18	2	occupied		qom	1	0	0	0	0	0	0	0	0	0	0	0	0
1804	145	210732	7119601	3	BC	2011-12	4	38	38	4	occupied		qom	1	0	0	0	0	0	0	0	0	0	0	0	0
1805	145	210732	7119601	3	BC	2012-11	5	49	49	5	occupied		qom	1	0	0	0	0	0	0	0	0	0	0	0	0
1806	145	210732	7119601	3	BC	2015-04	7	78	78	7	occupied		qom	1	0	0	0	0	0	0	0	0	0	0	0	0
1807	145	210732	7119601	3	BC	2016-05	8	90	90	7	occupied		qom	1	0	0	0	0	0	0	0	0	0	0	0	0
1808	146	210986.378	7118817.295	3	BC	2008-10	1	0	0	0	occupied	1													0	0
1809	146	210986.378	7118817.295	3	BC	2009-08	2	10	10	1	occupied														0	0
1810	146	210986.378	7118817.295	3	BC	2010-04	3	18	18	2	occupied														0	0
1811	146	210986.378	7118817.295	3	BC	2011-12	4	38	38	4	occupied														0	0
1812	146	210986.378	7118817.295	3	BC	2012-11	5	49	49	5	vacant			1	0	0	0	0	0	0	0	0	0	0	0	0
1813	146	210986.378	7118817.295	3	BC	2015-04	7	78	78	7	vacant			1	0	0	0	0	0	0	0	0	0	0	0	0
1814	146	210986.378	7118817.295	3	BC	2016-05	8	90	90	7	demolished														0
1815	147	212103.207	7119308.383	3	BC	2008-10	1	0	0	0	occupied	1													0	0
1816	147	212103.207	7119308.383	3	BC	2009-08	2	10	10	1	occupied														0	0
1817	147	212103.207	7119308.383	3	BC	2010-04	3	18	18	2	vacant														0	0
1818	147	212103.207	7119308.383	3	BC	2011-12	4	38	38	4	vacant														0	0
1819	147	212103.207	7119308.383	3	BC	2012-11	5	49	49	5	vacant			1	0	0	0	0	0	0	0	0	0	0	0	0
1820	147	212103.207	7119308.383	3	BC	2015-04	7	78	78	7	vacant														0	0
1821	147	212103.207	7119308.383	3	BC	2016-05	8	90	90	7	vacant														0	0
1822	148	212856	7121370	3	BC	2008-10	1	0	0	0															0
1823	148	212856	7121370	3	BC	2009-08	2	10	10	1	occupied	1	creole	1	0	0	0	0	0	0	0	0	0	0	0	1
1824	148	212856	7121370	3	BC	2010-04	3	18	18	2	occupied		creole	1	0	0	0	0	0	0	0	0	0	0	0	0
1825	148	212856	7121370	3	BC	2011-12	4	38	38	4	occupied		creole	1	0	0	0	0	0	0	0	0	0	0	0	0
1826	148	212856	7121370	3	BC	2012-11	5	49	49	5	occupied		creole	1	0	0	0	0	0	0	0	0	0	0	0	0
1827	148	212856	7121370	3	BC	2015-04	7	78	78	7	occupied		creole	1	0	0	0	0	0	0	0	0	0	0	0	0
1828	148	212856	7121370	3	BC	2016-05	8	90	90	7	vacant														0	0
1829	149	212740.828	7121138.081	3	BC	2008-10	1	0	0	0															0
1830	149	212740.828	7121138.081	3	BC	2009-08	2	10	10	1															0
1831	149	212740.828	7121138.081	3	BC	2010-04	3	18	18	2	occupied	1													0	0
1832	149	212740.828	7121138.081	3	BC	2011-12	4	38	38	4	occupied														0	0
1833	149	212740.828	7121138.081	3	BC	2012-11	5	49	49	5	vacant														0	0
1834	149	212740.828	7121138.081	3	BC	2015-04	7	78	78	7	demolished														0
1835	149	212740.828	7121138.081	3	BC	2016-05	8	90	90	7	demolished														0
1836	150	218046	7120761	3	BC	2008-10	1	0	0	0															0
1837	150	218046	7120761	3	BC	2009-08	2	10	10	1															0
1838	150	218046	7120761	3	BC	2010-04	3	18	18	2	occupied	1	creole	1	0	0	0	0	0	0	0	0	0	0	0	0
1839	150	218046	7120761	3	BC	2011-12	4	38	38	4	occupied		creole												0	0
1840	150	218046	7120761	3	BC	2012-11	5	49	49	5	occupied		creole	1	0	0	0	0	0	0	0	0	0	0	0	0
1841	150	218046	7120761	3	BC	2015-04	7	78	78	7	vacant														0	0
1842	150	218046	7120761	3	BC	2016-05	8	90	90	7	vacant														0	0
1843	151	212689.343	7121003.427	3	BC	2008-10	1	0	0	0															0
1844	151	212689.343	7121003.427	3	BC	2009-08	2	10	10	1															0
1845	151	212689.343	7121003.427	3	BC	2010-04	3	18	18	2															0
1846	151	212689.343	7121003.427	3	BC	2011-12	4	38	38	4	occupied	1	qom												0	0
1847	151	212689.343	7121003.427	3	BC	2012-11	5	49	49	5	vacant														0	0
1848	151	212689.343	7121003.427	3	BC	2015-04	7	78	78	7	demolished														0
1849	151	212689.343	7121003.427	3	BC	2016-05	8	90	90	7	demolished														0
1850	152	212360.631	7120619.27	3	BC	2008-10	1	0	0	0															0
1851	152	212360.631	7120619.27	3	BC	2009-08	2	10	10	1															0
1852	152	212360.631	7120619.27	3	BC	2010-04	3	18	18	2															0
1853	152	212360.631	7120619.27	3	BC	2011-12	4	38	38	4															0
1854	152	212360.631	7120619.27	3	BC	2012-11	5	49	49	5	occupied	1	qom	1	0	0	0	0	0	0	0	0	0	0	0	0
1855	152	212360.631	7120619.27	3	BC	2015-04	7	78	78	7	demolished														0
1856	152	212360.631	7120619.27	3	BC	2016-05	8	90	90	7	demolished														0
1857	153	212584	7121038	3	BC	2008-10	1	0	0	0															0
1858	153	212584	7121038	3	BC	2009-08	2	10	10	1															0
1859	153	212584	7121038	3	BC	2010-04	3	18	18	2															0
1860	153	212584	7121038	3	BC	2011-12	4	38	38	4															0
1861	153	212584	7121038	3	BC	2012-11	5	49	49	5	occupied	1	qom	1	0	0	0	0	0	0	0	0	0	0	0	0
1862	153	212584	7121038	3	BC	2015-04	7	78	78	7	demolished														0
1863	153	212584	7121038	3	BC	2016-05	8	90	90	7	demolished														0
1864	154	215798	7122283	3	BC	2008-10	1	0	0	0															0
1865	154	215798	7122283	3	BC	2009-08	2	10	10	1															0
1866	154	215798	7122283	3	BC	2010-04	3	18	18	2															0
1867	154	215798	7122283	3	BC	2011-12	4	38	38	4															0
1868	154	215798	7122283	3	BC	2012-11	5	49	49	5															0
1869	154	215798	7122283	3	BC	2015-04	7	78	78	7															0
1870	154	215798	7122283	3	BC	2016-05	8	90	90	7	occupied	1	creole												0	0
1871	155	200975	7146225	1	BV	2007-10	1	0	0	0	occupied	1	creole	1	0	0	0	0	0	0	0	0	0	0	0	1
1872	155	200975	7146225	1	BV	2008-04	2	4	4	1	occupied		creole	1	0	0	0	0	0	0	0	0	0	0	0	0
1873	155	200975	7146225	1	BV	2008-08	3	8	8	1	occupied		creole	1	0	0	0	0	0	0	0	0	0	0	0	0
1874	155	200975	7146225	1	BV	2008-11	4	12	12	1	occupied		creole	1	0	0	0	0	0	0	0	0	0	0	0	0
1875	155	200975	7146225	1	BV	2009-05	5	17	17	2	occupied		creole	1	0	0	0	0	0	0	0	0	0	0	0	0
1876	155	200975	7146225	1	BV	2009-11	6	22	22	2	occupied		creole	1	0	0	0	0	0	0	0	0	0	0	0	0
1877	155	200975	7146225	1	BV	2010-04	7	28	28	3	occupied		creole	1	0	0	0	0	0	0	0	0	0	0	0	0
1878	155	200975	7146225	1	BV	2010-10	8	34	34	3	occupied		creole	1	0	0	0	0	0	0	0	0	0	0	0	0
1879	155	200975	7146225	1	BV	2011-10	9	46	46	4	occupied		creole	1	0	0	0	0	0	0	0	0	0	0	0	0
1880	155	200975	7146225	1	BV	2012-10	10	58	58	5	occupied		creole	1	0	0	0	0	0	0	0	0	0	0	0	0
1881	155	200975	7146225	1	BV	2013-11	11	71	71	6	occupied		creole	1	0	0	0	0	0	0	0	0	0	0	0	0
1882	155	200975	7146225	1	BV	2014-11	12	84	84	7	occupied		creole	1	0	0	0	0	0	0	0	0	0	0	0	0
1883	155	200975	7146225	1	BV	2016-04	13	100	100	7	occupied		creole	1	0	0	0	0	0	0	0	0	0	0	0	0
1884	156	200168	7148039	1	BV	2007-10	1	0	0	0	occupied	1	creole	1	0	1	1	1	0	0	2	1	1	2	0	1
1885	156	200168	7148039	1	BV	2008-04	2	4	4	1	occupied		creole	1	0	0	0	0	0	0	0	0	0	0	0	0
1886	156	200168	7148039	1	BV	2008-08	3	8	8	1	occupied		creole	1	0	0	0	0	0	0	0	0	0	0	0	0
1887	156	200168	7148039	1	BV	2008-11	4	12	12	1	occupied		creole	1	0	0	0	0	1	0	0	0	0	0	0	0
1888	156	200168	7148039	1	BV	2009-05	5	17	17	2	occupied		creole	1	0	0	0	0	0	0	0	0	0	0	0	0
1889	156	200168	7148039	1	BV	2009-11	6	22	22	2	occupied		creole	1	0	0	0	0	0	0	0	0	0	0	0	0
1890	156	200168	7148039	1	BV	2010-04	7	28	28	3	occupied		creole	1	0	0	0	0	0	0	0	0	0	0	0	0
1891	156	200168	7148039	1	BV	2010-10	8	34	34	3	occupied		creole	1	0	0	0	0	0	0	0	0	0	0	0	0
1892	156	200168	7148039	1	BV	2011-10	9	46	46	4	occupied		creole	1	0	0	0	0	0	0	0	0	0	0	0	0
1893	156	200168	7148039	1	BV	2012-10	10	58	58	5	occupied		creole	1	0	0	0	0	0	0	0	0	0	0	0	0
1894	156	200168	7148039	1	BV	2013-11	11	71	71	6	occupied		creole	1	0	0	0	0	0	0	0	0	0	0	0	0
1895	156	200168	7148039	1	BV	2014-11	12	84	84	7	occupied		creole	1	0	0	0	0	0	0	0	0	0	0	0	0
1896	156	200168	7148039	1	BV	2016-04	13	100	100	7	occupied		creole	1	0	0	0	0	0	0	0	0	0	0	0	0
1897	157	199198	7148675	1	BV	2007-10	1	0	0	0	occupied	1	creole	1	0	0	0	0	0	0	0	0	0	0	0	1
1898	157	199198	7148675	1	BV	2008-04	2	4	4	1	occupied		creole	1	0	0	0	0	0	0	0	0	0	0	0	0
1899	157	199198	7148675	1	BV	2008-08	3	8	8	1	occupied		creole	1	0	0	0	0	0	0	0	0	0	0	0	0
1900	157	199198	7148675	1	BV	2008-11	4	12	12	1	occupied		creole	1	0	0	0	0	0	0	0	0	0	0	0	0
1901	157	199198	7148675	1	BV	2009-05	5	17	17	2	occupied		creole	1	0	0	0	0	0	0	0	0	0	0	0	0
1902	157	199198	7148675	1	BV	2009-11	6	22	22	2	occupied		creole	1	0	0	0	0	0	0	0	0	0	0	0	0
1903	157	199198	7148675	1	BV	2010-04	7	28	28	3	occupied		creole	1	0	0	0	0	0	0	0	0	0	0	0	0
1904	157	199198	7148675	1	BV	2010-10	8	34	34	3	occupied		creole	1	0	0	0	0	0	0	0	0	0	0	0	0
1905	157	199198	7148675	1	BV	2011-10	9	46	46	4	occupied		creole												0	0
1906	157	199198	7148675	1	BV	2012-10	10	58	58	5	occupied		creole	1	0	0	0	0	0	0	0	0	0	0	0	0
1907	157	199198	7148675	1	BV	2013-11	11	71	71	6	occupied		creole	1	0	0	0	0	0	0	0	0	0	0	0	0
1908	157	199198	7148675	1	BV	2014-11	12	84	84	7	occupied		creole	1	0	0	0	0	0	0	0	0	0	0	0	0
1909	157	199198	7148675	1	BV	2016-04	13	100	100	7	occupied		creole	1	0	0	0	0	0	0	0	0	0	0	0	0
1910	158	198327	7148857	1	BV	2007-10	1	0	0	0	occupied	1	creole	1	0	1	0	1	0	1	12	0	12	1	0	1
1911	158	198327	7148857	1	BV	2008-04	2	4	4	1	occupied		creole	1	0	0	0	0	0	0	0	0	0	0	0	0
1912	158	198327	7148857	1	BV	2008-08	3	8	8	1	occupied		creole	1	0	0	0	0	1	0	0	0	0	0	0	1
1913	158	198327	7148857	1	BV	2008-11	4	12	12	1	occupied		creole	1	0	0	0	0	0	0	0	0	0	0	0	0
1914	158	198327	7148857	1	BV	2009-05	5	17	17	2	occupied		creole	1	0	0	0	0	0	0	0	0	0	0	0	0
1915	158	198327	7148857	1	BV	2009-11	6	22	22	2	occupied		creole	1	0	0	0	0	0	0	0	0	0	0	0	0
1916	158	198327	7148857	1	BV	2010-04	7	28	28	3	occupied		creole	1	0	0	0	0	0	0	0	0	0	0	0	0
1917	158	198327	7148857	1	BV	2010-10	8	34	34	3	occupied		creole	1	0	0	0	0	0	0	0	0	0	0	0	0
1918	158	198327	7148857	1	BV	2011-10	9	46	46	4	occupied		creole	1	0	0	0	0	0	0	0	0	0	0	0	0
1919	158	198327	7148857	1	BV	2012-10	10	58	58	5	occupied		creole	1	0	0	0	0	0	0	0	0	0	0	0	0
1920	158	198327	7148857	1	BV	2013-11	11	71	71	6	occupied		creole	1	0	0	0	0	0	0	0	0	0	0	0	0
1921	158	198327	7148857	1	BV	2014-11	12	84	84	7	occupied		creole	1	0	0	0	0	0	0	0	0	0	0	0	0
1922	158	198327	7148857	1	BV	2016-04	13	100	100	7	occupied		creole	1	0	0	0	0	0	0	0	0	0	0	0	0
1923	159	197266	7148258	1	BV	2007-10	1	0	0	0	occupied	1	creole	1	0	0	0	0	0	0	0	0	0	0	0	1
1924	159	197266	7148258	1	BV	2008-04	2	4	4	1	occupied		creole	1	0	0	0	0	0	0	0	0	0	0	0	0
1925	159	197266	7148258	1	BV	2008-08	3	8	8	1	occupied		creole	1	0	0	0	0	0	0	0	0	0	0	0	0
1926	159	197266	7148258	1	BV	2008-11	4	12	12	1	occupied		creole	1	0	0	0	0	0	0	0	0	0	0	0	0
1927	159	197266	7148258	1	BV	2009-05	5	17	17	2	occupied		creole	1	0	0	0	0	0	0	0	0	0	0	0	0
1928	159	197266	7148258	1	BV	2009-11	6	22	22	2	occupied		creole	1	0	0	0	0	0	0	0	0	0	0	0	0
1929	159	197266	7148258	1	BV	2010-04	7	28	28	3	occupied		creole	1	0	0	0	0	0	0	0	0	0	0	0	0
1930	159	197266	7148258	1	BV	2010-10	8	34	34	3	occupied		creole	1	0	0	0	0	0	0	0	0	0	0	0	0
1931	159	197266	7148258	1	BV	2011-10	9	46	46	4	occupied		creole	1	0	0	0	0	0	0	0	0	0	0	0	0
1932	159	197266	7148258	1	BV	2012-10	10	58	58	5	occupied		creole	1	0	0	0	0	0	0	0	0	0	0	0	0
1933	159	197266	7148258	1	BV	2013-11	11	71	71	6	occupied		creole	1	0	0	0	0	0	0	0	0	0	0	0	0
1934	159	197266	7148258	1	BV	2014-11	12	84	84	7	occupied		creole	1	0	0	0	0	0	0	0	0	0	0	0	0
1935	159	197266	7148258	1	BV	2016-04	13	100	100	7	occupied		creole	1	0	0	0	0	0	0	0	0	0	0	0	0
1936	160	196523	7148849	1	BV	2007-10	1	0	0	0	occupied	1	creole	1	0	1	1	0	0	0	3	3	0	1	0	1
1937	160	196523	7148849	1	BV	2008-04	2	4	4	1	occupied		creole	1	0	0	0	0	0	0	0	0	0	0	0	0
1938	160	196523	7148849	1	BV	2008-08	3	8	8	1	occupied		creole	1	0	0	0	0	0	0	0	0	0	0	0	0
1939	160	196523	7148849	1	BV	2008-11	4	12	12	1	occupied		creole	1	0	0	0	0	0	0	0	0	0	0	0	0
1940	160	196523	7148849	1	BV	2009-05	5	17	17	2	occupied		creole	1	0	0	0	0	0	0	0	0	0	0	0	0
1941	160	196523	7148849	1	BV	2009-11	6	22	22	2	occupied		creole	1	0	0	0	0	0	0	0	0	0	0	0	0
1942	160	196523	7148849	1	BV	2010-04	7	28	28	3	occupied		creole	1	0	0	0	0	0	0	0	0	0	0	0	0
1943	160	196523	7148849	1	BV	2010-10	8	34	34	3	occupied		creole	1	0	0	0	0	0	0	0	0	0	0	0	0
1944	160	196523	7148849	1	BV	2011-10	9	46	46	4	occupied		creole												0	0
1945	160	196523	7148849	1	BV	2012-10	10	58	58	5	occupied		creole	1	0	0	0	0	0	0	0	0	0	0	0	0
1946	160	196523	7148849	1	BV	2013-11	11	71	71	6	occupied		creole												0	0
1947	160	196523	7148849	1	BV	2014-11	12	84	84	7	vacant														0	0
1948	160	196523	7148849	1	BV	2016-04	13	100	100	7	occupied		creole	1	0	0	0	0	0	0	0	0	0	0	0	0
1949	161	198762	7150057	1	BV	2007-10	1	0	0	0	occupied	1	creole	1	0	0	0	0	0	0	0	0	0	0	0	1
1950	161	198762	7150057	1	BV	2008-04	2	4	4	1	occupied		creole	1	0	0	0	0	0	0	0	0	0	0	0	0
1951	161	198762	7150057	1	BV	2008-08	3	8	8	1	occupied		creole	1	0	0	0	0	0	0	0	0	0	0	0	0
1952	161	198762	7150057	1	BV	2008-11	4	12	12	1	occupied		creole												0	0
1953	161	198762	7150057	1	BV	2009-05	5	17	17	2	occupied		creole	1	0	0	0	0	0	0	0	0	0	0	0	0
1954	161	198762	7150057	1	BV	2009-11	6	22	22	2	occupied		creole	1	0	0	0	0	0	0	0	0	0	0	0	0
1955	161	198762	7150057	1	BV	2010-04	7	28	28	3	occupied		creole	1	0	0	0	0	0	0	0	0	0	0	0	0
1956	161	198762	7150057	1	BV	2010-10	8	34	34	3	occupied		creole	1	0	0	0	0	0	0	0	0	0	0	0	0
1957	161	198762	7150057	1	BV	2011-10	9	46	46	4	occupied		creole												0	0
1958	161	198762	7150057	1	BV	2012-10	10	58	58	5	occupied		creole	1	0	0	0	0	0	0	0	0	0	0	0	0
1959	161	198762	7150057	1	BV	2013-11	11	71	71	6	occupied		creole	1	0	0	0	0	0	0	0	0	0	0	0	0
1960	161	198762	7150057	1	BV	2014-11	12	84	84	7	occupied		creole	1	0	0	0	0	0	0	0	0	0	0	0	0
1961	161	198762	7150057	1	BV	2016-04	13	100	100	7	demolished														0
1962	162	195657	7149872	1	BV	2007-10	1	0	0	0	occupied	1	creole	1	0	0	0	0	0	0	0	0	0	0	0	1
1963	162	195657	7149872	1	BV	2008-04	2	4	4	1	occupied		creole	1	0	0	0	0	0	0	0	0	0	0	0	1
1964	162	195657	7149872	1	BV	2008-08	3	8	8	1	occupied		creole	1	0	0	0	0	0	0	0	0	0	0	0	0
1965	162	195657	7149872	1	BV	2008-11	4	12	12	1	occupied		creole	1	0	0	0	0	0	0	0	0	0	0	0	0
1966	162	195657	7149872	1	BV	2009-05	5	17	17	2	occupied		creole	1	0	0	0	0	0	0	0	0	0	0	0	0
1967	162	195657	7149872	1	BV	2009-11	6	22	22	2	occupied		creole	1	0	0	0	0	0	0	0	0	0	0	0	0
1968	162	195657	7149872	1	BV	2010-04	7	28	28	3	occupied		creole	1	0	0	0	0	0	0	0	0	0	0	0	0
1969	162	195657	7149872	1	BV	2010-10	8	34	34	3	occupied		creole	1	0	0	0	0	0	0	0	0	0	0	0	0
1970	162	195657	7149872	1	BV	2011-10	9	46	46	4	occupied		creole												0	0
1971	162	195657	7149872	1	BV	2012-10	10	58	58	5	occupied		creole												0	0
1972	162	195657	7149872	1	BV	2013-11	11	71	71	6	occupied		creole	1	0	0	0	0	0	0	0	0	0	0	0	0
1973	162	195657	7149872	1	BV	2014-11	12	84	84	7	occupied		creole	1	0	0	0	0	0	0	0	0	0	0	0	0
1974	162	195657	7149872	1	BV	2016-04	13	100	100	7	occupied		creole	1	0	0	0	0	0	0	0	0	0	0	0	0
1975	163	194746	7151620	1	BV	2007-10	1	0	0	0	occupied	1	creole	1	0	0	0	0	0	1	0	0	0	0	0	1
1976	163	194746	7151620	1	BV	2008-04	2	4	4	1	occupied		creole	1	0	0	0	0	0	0	0	0	0	0	0	0
1977	163	194746	7151620	1	BV	2008-08	3	8	8	1	occupied		creole	1	0	0	0	0	0	0	0	0	0	0	0	0
1978	163	194746	7151620	1	BV	2008-11	4	12	12	1	occupied		creole	1	0	0	0	0	0	0	0	0	0	0	0	0
1979	163	194746	7151620	1	BV	2009-05	5	17	17	2	occupied		creole	1	0	0	0	0	0	0	0	0	0	0	0	0
1980	163	194746	7151620	1	BV	2009-11	6	22	22	2	occupied		creole	1	0	0	0	0	0	0	0	0	0	0	0	0
1981	163	194746	7151620	1	BV	2010-04	7	28	28	3	occupied		creole	1	0	0	0	0	0	0	0	0	0	0	0	0
1982	163	194746	7151620	1	BV	2010-10	8	34	34	3	occupied		creole	1	0	0	0	0	0	0	0	0	0	0	0	0
1983	163	194746	7151620	1	BV	2011-10	9	46	46	4	occupied		creole												0	0
1984	163	194746	7151620	1	BV	2012-10	10	58	58	5	occupied		creole	1	0	0	0	0	0	0	0	0	0	0	0	0
1985	163	194746	7151620	1	BV	2013-11	11	71	71	6	occupied		creole	1	0	0	0	0	0	0	0	0	0	0	0	0
1986	163	194746	7151620	1	BV	2014-11	12	84	84	7	occupied		creole												0	0
1987	163	194746	7151620	1	BV	2016-04	13	100	100	7	occupied		creole												0	0
1988	164	194665	7147174	1	BV	2007-10	1	0	0	0	occupied	1	creole	1	0	1	1	1	0	0	20	5	15	3	0	1
1989	164	194665	7147174	1	BV	2008-04	2	4	4	1	occupied		creole	1	0	0	0	0	0	0	0	0	0	0	0	0
1990	164	194665	7147174	1	BV	2008-08	3	8	8	1	occupied		creole	1	0	0	0	0	0	0	0	0	0	0	0	0
1991	164	194665	7147174	1	BV	2008-11	4	12	12	1	occupied		creole	1	0	0	0	0	0	0	0	0	0	0	0	0
1992	164	194665	7147174	1	BV	2009-05	5	17	17	2	occupied		creole	1	0	0	0	0	0	0	0	0	0	0	0	0
1993	164	194665	7147174	1	BV	2009-11	6	22	22	2	occupied		creole	1	0	0	0	0	0	0	0	0	0	0	0	0
1994	164	194665	7147174	1	BV	2010-04	7	28	28	3	occupied		creole												0	0
1995	164	194665	7147174	1	BV	2010-10	8	34	34	3	occupied		creole	1	0	0	0	0	0	0	0	0	0	0	0	0
1996	164	194665	7147174	1	BV	2011-10	9	46	46	4	occupied		creole	1	0	0	0	0	0	0	0	0	0	0	0	0
1997	164	194665	7147174	1	BV	2012-10	10	58	58	5	occupied		creole												0	0
1998	164	194665	7147174	1	BV	2013-11	11	71	71	6	occupied		creole												0	0
1999	164	194665	7147174	1	BV	2014-11	12	84	84	7	occupied		creole	1	0	0	0	0	0	0	0	0	0	0	0	0
[truncated: 17,341 more rows]

## Sheet: readme
Variable	Definition
idrecord	Record id
idhouse	House identification code
X	Jittered geographic coordinate x
Y	Jittered geographic coordinate y
area	Operational area
village	Village code name
date	Date of survey
survey	Survey number
mpi_exact	Months postintervention, exact time scale
mpi_area4_mixed	Months postintervention, collapsed (area 4) and exact (areas 1-3) time scales
ypi_exact	Years postintervention, exact time scale. 0 YPI, exclusive; 7 YPI, 7 or more
housestatus	House status: occupied, vacant, new house, demolished, public building
newhouse	Whether the house was new (1)
ethnic	Household ethnicity: Creole, Qom
inspected	House inspected for triatomines by timed-manual searches
renuente_hh	Householder refused (1) or not (0) the house search for triatomines
infTi_hh_casa	Whether the house was positive for T. infestans (1) or not (0) by timed searches at house-compound level
infTi_hh_domi	Whether the house was positive for T. infestans (1) or not (0) by timed searches at domicile level
infTi_hh_peri	Whether the house was positive for T. infestans (1) or not (0) by timed searches at peridomicile level
infTi_Morador_casa	Whether the house was positive for T. infestans (1) or not (0) by householder bug collections at house-compound level
infTi_OtrosMetodos_casa	Whether the house was positive for T. infestans (1) or not (0) by searches during or after insecticide spraying at house-compound level
abundTi_hh_casa	Catch of T. infestans by timed searches per unit effort at house-compound level
abundTi_hh_dom	Catch of T. infestans by timed searches per unit effort at domicile level
abundTi_hh_peri	Catch of T. infestans by timed searches per unit effort at peridomicile level
allfoci	No. of T. infestans foci detected by timed searches at house compound level
malathion	Whether the house was sprayed with malathion (1) or not (0)
pyrethroid	Whether the house was sprayed with pyrethroid insecticide (1) or not (0)
Data excludes the pilot survey, 59 MPI and 43 MPI.
