# Supplementary material for: The Pampa del Indio project: District-wide quasi-elimination of Triatoma infestans after a 9-year intervention program in the Argentine Chaco
Source: PLoS Negl Trop Dis. 2023 Apr 24;17(4):e0011252. doi: 10.1371/journal.pntd.0011252 (PMC10159358; doi:10.1371/journal.pntd.0011252)
Supplement: S3 Table — (XLS) [file pntd.0011252.s008.xls]

## Sheet: data
idrecord	infTi_hh_casa0	infTi_hh_domi0	infTi_hh_peri0	abundTi_hh_casa0	abundTi_hh_domi0	abundTi_hh_peri0	infTi_hh_casa1	infTi_hh_domi1	infTi_hh_peri1	abundTi_hh_casa1	abundTi_hh_dom1	abundTi_hh_peri1
1	1	1	1	14	6	8	1	1	1	14	6	8
2	1	1	0	1	1	0	1	1	0	1	1	0
3	1	1	1	8	4	4	1	1	1	8	4	4
4	1	0	1	30	0	30	1	0	1	30	0	30
5	1	1	0	1	1	0	1	1	0	0	0	0
6	1	1	0	1	1	0	1	1	0	1	1	0
7	1	1	0	12	12	0	1	1	0	12	12	0
8	1	1	0	11	11	0	1	1	0	11	11	0
9	1	1	0	1	1	0	1	1	0	1	1	0
10	1	0	1	1	0	1	1	0	1	1	0	1
11	1	1	0	3	3	0	1	1	0	1	1	0
12	1	1	1	70	68	2	1	1	1	76	71	5
13	1	1	1	20	6	14	1	1	1	20	6	14
14	0	0	0	0	0	0	0	0	0	0	0	0
15	0	0	0	0	0	0	0	0	0	0	0	0
16	1	1	0	8	8	0	1	1	0	1	1	0
17	0	0	0	0	0	0	1	1	0	1	1	0
18	0	0	0	0	0	0	0	0	0	0	0	0
19	0	0	0	0	0	0	1	1	0	2	2	0
20	1	1	0	21	21	0	1	1	0	1	1	0
21	0	0	0	0	0	0
22	1	1	0	1	1	0	0	0	0	0	0	0
23	1	1	0	19	19	0	1	1	0	109	109	0
24	1	1	0	42	42	0	1	1	0	2	2	0
25	1	1	0	3	3	0	1	1	0	1	1	0
26	1	1	0	6	6	0	1	1	0	1	1	0
27	1	1	0	3	3	0	1	0	1	1	0	1
28	1	0	1	2	0	2	1	1	0	5	5	0
29	0	0	0	0	0	0	0	0	0	0	0	0
30	1	0	1	4	0	4	1	1	1	34	3	31
31	0	0	0	0	0	0	0	0	0	0	0	0
32	0	0	0	0	0	0	0	0	0	0	0	0
33	0	0	0	0	0	0	0	0	0	0	0	0
34	1	0	1	1	0	1	0	0	0	0	0	0
35	0	0	0	0	0	0	0	0	0	0	0	0
36	1	0	1	2	0	2	0	0	0	0	0	0
37	1	0	1	22	0	22	1	0	1	10	0	10
38	0	0	0	0	0	0	1	0	1	1	0	1
39	0	0	0	0	0	0	0	0	0	0	0	0
40	0	0	0	0	0	0	0	0	0	0	0	0
41	1	1	0	2	2	0	1	1	0	3	3	0
42	1	0	1	7	0	7	1	0	1	6	0	6
43	0	0	0	0	0	0	0	0	0	0	0	0
44	1	1	1	10	6	4	0	0	0	0	0	0
45	1	1	0	2	2	0	1	1	0	9	9	0
46	0	0	0	0	0	0	1	0	1	2	0	2
47	1	1	0	19	19	0	1	0	1	29	0	29
48	1	0	1	2	0	2	1	0	1	0	0	0
49	0	0	0	0	0	0	0	0	0	0	0	0
50	0	0	0	0	0	0	1	1	1	30	6	24
51	0	0	0	0	0	0	0	0	0	0	0	0
52	0	0	0	0	0	0	0	0	0	0	0	0
53	0	0	0	0	0	0	0	0	0	0	0	0
54	0	0	0	0	0	0
55	0	0	0	0	0	0	0	0	0	0	0	0
56	1	1	0	3	3	0	1	1	0	18	18	0
57	1	1	1	4	2	2	1	1	1	9	1	8
58	1	1	0	6	6	0	1	1	1	30	24	6
59	0	0	0	0	0	0	0	0	0	0	0	0
60	0	0	0	0	0	0	0	0	0	0	0	0
61	0	0	0	0	0	0	0	0	0	0	0	0
62	1	1	0	6	6	0	0	0	0	0	0	0
63	0	0	0	0	0	0	0	0	0	0	0	0
64	0	0	0	0	0	0	0	0	0	0	0	0
65	0	0	0	0	0	0	0	0	0	0	0	0
66	0	0	0	0	0	0	0	0	0	0	0	0
67	0	0	0	0	0	0
68	0	0	0	0	0	0
69	0	0	0	0	0	0
70	0	0	0	0	0	0	0	0	0	0	0	0
71	0	0	0	0	0	0
72	0	0	0	0	0	0	0	0	0	0	0	0
73	0	0	0	0	0	0
74	1	1	0	3	3	0
75	1	1	0	9	9	0
76	0	0	0	0	0	0	0	0	0	0	0	0
77	0	0	0	0	0	0	0	0	0	0	0	0
78	0	0	0	0	0	0	0	0	0	0	0	0
79	0	0	0	0	0	0	0	0	0	0	0	0
80	0	0	0	0	0	0	0	0	0	0	0	0
81	0	0	0	0	0	0	0	0	0	0	0	0
82	1	0	1	3	0	3	1	0	1	3	0	3
83	1	0	1	2	0	2	1	0	1	2	0	2
84	0	0	0	0	0	0	0	0	0	0	0	0
85	0	0	0	0	0	0	0	0	0	0	0	0
86	0	0	0	0	0	0	0	0	0	0	0	0
87	0	0	0	0	0	0	0	0	0	0	0	0
88	1	1	1	4	2	2	1	1	0	2	2	0
89	1	1	0	9	9	0	1	1	0	9	9	0
90	1	1	0	2	2	0	1	1	0	3	3	0
91	1	1	0	5	5	0	0	0	0	0	0	0
92	1	1	0	1	1	0	0	0	0	0	0	0
93	1	1	0	2	2	0	0	0	0	0	0	0
94	0	0	0	0	0	0	0	0	0	0	0	0
95	1	1	0	2	2	0	1	1	0	1	1	0
96	0	0	0	0	0	0	0	0	0	0	0	0
97	1	1	0	5	5	0	1	1	0	21	21	0
98	1	1	0	85	85	0	1	1	0	58	58	0
99	1	1	0	3	3	0	0	0	0	0	0	0
100	0	0	0	0	0	0	0	0	0	0	0	0
101	0	0	0	0	0	0	0	0	0	0	0	0
102	0	0	0	0	0	0	0	0	0	0	0	0
103	1	1	0	3	3	0	0	0	0	0	0	0
104	0	0	0	0	0	0	0	0	0	0	0	0
105	0	0	0	0	0	0	0	0	0	0	0	0
106	1	0	1	2	0	2	1	0	1	1	0	1
107	1	1	0	1	1	0	1	1	0	1	1	0
108	1	0	1	1	0	1	1	0	1	1	0	1
109	1	1	0	21	21	0	1	1	0	21	21	0
110	1	0	1	3	0	3	0	0	0	0	0	0
111	1	0	1	10	0	10	1	0	1	5	0	5

## Sheet: readme
Variable	Definition
idrecord	Record id, one for each identified house.
infTi_hh_casa0	Whether the house was positive for T. infestans (1) or not (0) by timed searches at house-compound level at the pilot survey
infTi_hh_domi0	Whether the house was positive for T. infestans (1) or not (0) by timed searches at domicile level at the pilot survey
infTi_hh_peri0	Whether the house was positive for T. infestans (1) or not (0) by timed searches at peridomicile level at the pilot survey
abundTi_hh_casa0	Catch of T. infestans by timed searches per unit effort at house-compound level at the pilot survey
abundTi_hh_domi0	Catch of T. infestans by timed searches per unit effort at domicile level at the pilot survey
abundTi_hh_peri0	Catch of T. infestans by timed searches per unit effort at peridomicile level at the pilot survey
infTi_hh_casa1	Whether the house was positive for T. infestans (1) or not (0) by timed searches at house-compound level at the baseline survey
infTi_hh_domi1	Whether the house was positive for T. infestans (1) or not (0) by timed searches at domicile level at the baseline survey
infTi_hh_peri1	Whether the house was positive for T. infestans (1) or not (0) by timed searches at peridomicile level at the baseline survey
abundTi_hh_casa1	Catch of T. infestans by timed searches per unit effort at house-compound level at the baseline survey
abundTi_hh_domi1	Catch of T. infestans by timed searches per unit effort at domicile level at the baseline survey
abundTi_hh_peri1	Catch of T. infestans by timed searches per unit effort at peridomicile level at the baseline survey
