# Supplementary material for: The Pampa del Indio project: District-wide quasi-elimination of Triatoma infestans after a 9-year intervention program in the Argentine Chaco
Source: PLoS Negl Trop Dis. 2023 Apr 24;17(4):e0011252. doi: 10.1371/journal.pntd.0011252 (PMC10159358; doi:10.1371/journal.pntd.0011252)
Supplement: S4 Table — (XLS) [file pntd.0011252.s009.xls]

## Sheet: data
idrecord	idvillhouse	area4	survey	surveil_period	meanmort	resistlevel4
1	RI39	1	5	0	67	2
2	10M40	1	0	1	97	0
3	SV17	1	4	0	49	2
4	3L06	1	0	1	84	1
5	LL23	1	0	1	100	0
6	LL22	1	0	1	93	0
7	CT22	1	7	0	53	2
8	3L05	1	0	1	80	1
9	CT23	1	7	0	47	2
10	CO	1	0	1	67	2
11	SV16	1	4	0	60	2
12	CHU03	1	0	1	90	1
13	SV1	1	9	0	100	0
14	LUG	1	0	1	63	2
15	10M	1	0	1	35	3
16	FB35	1	9	0	100	0
17	CT13	1	4	0	0	3
18	CV04	1	0	1	100	0
19	LUG48	1	0	1	90	1
20	LC191	2	2	1	62	2
21	LC110	2	5	0	100	0
22	LC129	2	6	0	83	1
23	OM01	2	5	0	100	0
24	LC	2	0	1	53	2
25	LC119	2	2	1	74	2
26	LA27	2	5	0	100	0
27	NU09	2	5	0	100	0
28	LC205	2	6	0	87	1
29	NU47	2	6	0	100	0
30	NU31	2	6	0	100	0
31	PG	3	1	1	31	3
32	CC39	3	1	1	43	3
33	CC63	3	1	1	100	0
34	PV08	3	1	1	100	0
35	CC18	3	1	1	91	0
36	CC-CD	3	0	1	59	2
37	PC134	3	1	1	89	1
38	PG21	3	1	1	100	0
39	BC	3	0	1	66	2
40	CC40	3	1	1	58	2
41	CC05	3	1	1	68	2
42	PC41	3	1	1	76	1
43	PG	3	0	1	77	1
44	PV4-6	3	1	1	42	3
45	CC10	3	1	1	50	2
46	PG04	3	1	1	73	2
47	PC	3	1	1	21	3
48	CC08	3	1	1	90	1
49	PC114	3	1	1	97	0
50	PC129	3	1	1	100	0
51	PC135	3	1	1	97	0
52	CD62	3	1	1	87	1
53	RN5-11-13	3	1	1	30	3
54	CD	3	1	1	0	3
55	CD56	3	1	1	100	0
56	CC35	3	1	1	95	0
57	CD67	3	1	1	86	1
58	CC09	3	1	1	75	2
59	CC36	3	1	1	85	1
60	PG22	3	1	1	80	1
61	PG19	3	1	1	97	0
62	PC114	3	1	1	24	3
63	CY21	4	1	1	60	2
64	CY125	4	7	0	97	0
65	RI29	4	1	1	50	2
66	CM27	4	1	1	90	1
67	CY08	4	1	1	100	0
68	CM	4	0	1	83	1
69	CM07	4	1	1	20	3
70	CY61	4	1	1	80	1
71	CY84	4	1	1	55	2
72	CM36	4	1	1	44	3
73	CY87	4	1	1	33	3
74	CY01	4	1	1	56	2
75	CY	4	7	0	97	0
76	CY02	4	1	1	25	3

## Sheet: readme
rea	Definition
idrecord	Record id
idvillhouse	Village-house identification code
area4	Operational area
survey	Survey number
surveil_period	Surveillance phase period, categorized in two levels: up to the second postintervention survey (1), and from the fourth postintervention survey onwards (0)
meanmort	Mean bug mortality determined by discriminant dose assays
resistlevel4	Bug population resistance, scored in four levels: 0, susceptible; 1, incipient; 2, moderate, and 3: high resistance
